# Supplementary material for: 3-Benzyl-1-{[3-(4-chloro­phen­yl)isoxazol-5-yl]meth­yl}-1H-benzimidazol-2(3H)-one
Source: Acta Crystallogr Sect E Struct Rep Online. 2013 Aug 17;69(Pt 9):o1451. doi: 10.1107/S160053681302299X (PMC3884387; doi:10.1107/S160053681302299X)
Supplement: Supplementary file 1 [file e-69-o1451-sup1.cif]

##############################################################################
#                                                                            #
# This CIF contains the data in a paper accepted for publication in          #
# Acta Crystallographica Section E. It conforms to the requirements of       #
# Notes for Authors for Acta Crystallographica Section E, and has been       #
# peer reviewed under the auspices of the IUCr Commission on Journals.       #
#                                                                            #
# Full details of the Crystallographic Information File format               #
# are given in the paper "The Crystallographic Information File (CIF):       #
# a New Standard Archive File for Crystallography" by S. R. Hall, F. H.      #
# Allen and I. D. Brown [Acta Cryst. (1991), A47, 655-685].                  #
#                                                                            #
# The current version of the core CIF dictionary is obtainable from          #
# ftp://ftp.iucr.org/pub/cif_core.dic.                                       #
#                                                                            #
# Software is freely available for graphical display of the structure(s)     #
# in this CIF. For information consult the CIF software page                 #
# http://www.iucr.org/resources/cif/software.                                #
#                                                                            #
# This file may be used for bona fide research purposes within the           #
# scientific community so long as proper attribution is given to the journal # 
# article from which it was obtained.                                        #
#                                                                            #
##############################################################################
data_I
_audit_creation_method     SHELXL-97
_journal_date_recd_electronic     2013-08-12
_journal_date_accepted     2013-08-15
_journal_name_full     'Acta Crystallographica, Section E'
_journal_year     2013
_journal_volume     69
_journal_issue      9
_journal_page_first     o1451
_journal_page_last     o1451
_journal_paper_category     QO
_journal_paper_doi     10.1107/S160053681302299X
_journal_coeditor_code     BT6928
_publ_contact_author
;
Amal Haoudi
Laboratoire de Chimie Organique Appliqu\'ee, Universit\'e Sidi Mohamed
Ben Abdallah, Facult\'e des Sciences et Techniques, Route d'Immouzzer,
BP 2202 F\`es, Morocco
;
_publ_contact_author_email     'amal_haoudi@yahoo.fr'
_publ_contact_author_fax     '212 537 77 54 40'
_publ_section_title
;\
3-Benzyl-1-{[3-(4-chlorophenyl)isoxazol-5-yl]methyl}-1<i>H</i>-benzimidazol-\
2(3<i>H</i>)-one
;
loop_
    _publ_author_name
    _publ_author_address
    'Kandri Rodi, Youssef'
;
Laboratoire de Chimie Organique Appliqu\'ee,
Universit\'e Sidi Mohamed Ben Abdallah, Facult\'e des Sciences et Techniques,
Route d'Immouzzer,
BP 2202 F\`es, Morocco
;
    'Haoudi, Amal'
;
Laboratoire de Chimie Organique Appliqu\'ee,
Universit\'e Sidi Mohamed Ben Abdallah, Facult\'e des Sciences et Techniques,
Route d'Immouzzer,
BP 2202 F\`es, Morocco
;
    'Capet, Fr\'ed\'eric'
;
Unit\'e de Catalyse et de Chimie du Solide (UCCS), UMR 8181
Ecole Nationale Sup\'erieure de Chimie de Lille, France
;
    'Rolando, Christian'
;
USR 3290 Miniaturisation pour l'Analyse, la Synth\`ese et la Prot\'eomique,
59655 Villeneuve d'Ascq Cedex, Universit\'e Lille 1, France
;
    'El Ammari, Lahcen'
;
Laboratoire de Chimie du Solide Appliqu\'ee, Facult\'e des Sciences,
Universit\'e Mohammed V-Agdal, Avenue Ibn Battouta, BP 1014, Rabat, Morocco
;
_publ_section_synopsis
;
?
;
_chemical_name_systematic
;\
3-Benzyl-1-{[3-(4-chlorophenyl)isoxazol-5-yl]methyl}-1<i>H</i>-\
benzimidazol-2(3<i>H</i>)-one
;
_chemical_name_common     ?
_chemical_formula_moiety     'C24 H18 Cl N3 O2'
_chemical_formula_sum     'C24 H18 Cl N3 O2'
_chemical_formula_iupac     'C24 H18 Cl N3 O2'
_chemical_formula_weight     415.86
_chemical_melting_point     467
_symmetry_cell_setting     triclinic
_symmetry_space_group_name_H-M     'P -1'
_symmetry_space_group_name_Hall     '-P 1'
loop_
    _symmetry_equiv_pos_as_xyz
    'x, y, z'
    '-x, -y, -z'
_cell_length_a     8.5427(2)
_cell_length_b     9.8290(2)
_cell_length_c     13.2658(3)
_cell_angle_alpha     81.1330(10)
_cell_angle_beta     78.7630(10)
_cell_angle_gamma     64.3430(10)
_cell_volume     981.73(4)
_cell_formula_units_Z     2
_cell_measurement_reflns_used     9881
_cell_measurement_theta_min     2.69
_cell_measurement_theta_max     29.94
_cell_measurement_temperature     296(2)
_exptl_crystal_description     prism
_exptl_crystal_colour     'colourless'
_exptl_crystal_size_max     0.60
_exptl_crystal_size_mid     0.39
_exptl_crystal_size_min     0.13
_exptl_crystal_density_diffrn     1.407
_exptl_crystal_density_meas     ?
_exptl_crystal_density_method     'not measured'
_exptl_crystal_F_000     432
_exptl_absorpt_coefficient_mu     0.222
_exptl_absorpt_correction_type     multi-scan
_exptl_absorpt_process_details     '(SADABS; Bruker, 2009)'
_exptl_absorpt_correction_T_min     0.6880
_exptl_absorpt_correction_T_max     0.7461
_exptl_special_details     ?
_diffrn_ambient_temperature     296(2)
_diffrn_radiation_type     MoK\a
_diffrn_radiation_wavelength     0.71073
_diffrn_radiation_source     'fine-focus sealed tube'
_diffrn_radiation_monochromator     graphite
_diffrn_measurement_device_type     'Bruker APEXII CCD'
_diffrn_measurement_method     '\f and \w scans'
_diffrn_reflns_number     70806
_diffrn_reflns_av_R_equivalents     0.0292
_diffrn_reflns_av_sigmaI/netI     0.0131
_diffrn_reflns_theta_min     2.31
_diffrn_reflns_theta_max     30.55
_diffrn_reflns_theta_full     30.55
_diffrn_measured_fraction_theta_max     0.996
_diffrn_measured_fraction_theta_full     0.996
_diffrn_reflns_limit_h_min     -12
_diffrn_reflns_limit_h_max     12
_diffrn_reflns_limit_k_min     -14
_diffrn_reflns_limit_k_max     14
_diffrn_reflns_limit_l_min     -18
_diffrn_reflns_limit_l_max     18
_refine_special_details
;
Refinement of <i>F</i>^2^ against all reflections. The weighted <i>R</i>-factor
<i>wR</i> and goodness of fit <i>S</i> are based on <i>F</i>^2^, conventional
<i>R</i>-factors <i>R</i> are based on <i>F</i>, with <i>F</i> set to zero for
negative <i>F</i>^2^. The threshold expression of <i>F</i>^2^ >
\s(<i>F</i>^2^) is used only for calculating <i>R</i>-factors(gt) <i>etc</i>.
and is not relevant to the choice of reflections for refinement.
<i>R</i>-factors based on <i>F</i>^2^ are statistically about twice as large
as those based on <i>F</i>, and <i>R</i>- factors based on all data will be
even larger.
;
_reflns_number_total     5994
_reflns_number_gt     4622
_reflns_threshold_expression     I>2\s(I)
_refine_ls_structure_factor_coef     Fsqd
_refine_ls_matrix_type     full
_refine_ls_R_factor_all     0.0600
_refine_ls_R_factor_gt     0.0452
_refine_ls_wR_factor_gt     0.1279
_refine_ls_wR_factor_ref     0.1434
_refine_ls_goodness_of_fit_ref     1.031
_refine_ls_restrained_S_all     1.031
_refine_ls_number_reflns     5994
_refine_ls_number_parameters     271
_refine_ls_number_restraints     0
_refine_ls_hydrogen_treatment     constr
_refine_ls_weighting_scheme     calc
_refine_ls_weighting_details
         'calc w=1/[\s^2^(Fo^2^)+(0.0745P)^2^+0.2335P] where P=(Fo^2^+2Fc^2^)/3'
_atom_sites_solution_hydrogens     geom
_atom_sites_solution_primary     direct
_atom_sites_solution_secondary     difmap
_refine_ls_shift/su_max     0.001
_refine_ls_shift/su_mean     0.000
_refine_diff_density_max     0.549
_refine_diff_density_min     -0.348
_refine_ls_extinction_method     none
_refine_ls_extinction_coef     ?
loop_
    _atom_type_symbol
    _atom_type_description
    _atom_type_scat_dispersion_real
    _atom_type_scat_dispersion_imag
    _atom_type_scat_source
    'C' 'C' 0.0033 0.0016
                         'International Tables Vol C Tables 4.2.6.8 and 6.1.1.4'
    'H' 'H' 0.0000 0.0000
                         'International Tables Vol C Tables 4.2.6.8 and 6.1.1.4'
    'N' 'N' 0.0061 0.0033
                         'International Tables Vol C Tables 4.2.6.8 and 6.1.1.4'
    'O' 'O' 0.0106 0.0060
                         'International Tables Vol C Tables 4.2.6.8 and 6.1.1.4'
    'Cl' 'Cl' 0.1484 0.1585
                         'International Tables Vol C Tables 4.2.6.8 and 6.1.1.4'
_computing_data_collection     'APEX2 (Bruker, 2009)'
_computing_cell_refinement     'APEX2 and SAINT-Plus (Bruker, 2009)'
_computing_data_reduction     'SAINT-Plus (Bruker, 2009)'
_computing_structure_solution     'SHELXS97 (Sheldrick, 2008)'
_computing_structure_refinement     'SHELXL97 (Sheldrick, 2008)'
_computing_molecular_graphics     'ORTEP-3 for Windows (Farrugia, 2012)'
_computing_publication_material
                               'PLATON (Spek, 2009) and publCIF (Westrip, 2010)'
loop_
    _atom_site_type_symbol
    _atom_site_label
    _atom_site_fract_x
    _atom_site_fract_y
    _atom_site_fract_z
    _atom_site_U_iso_or_equiv
    _atom_site_adp_type
    _atom_site_calc_flag
    _atom_site_refinement_flags
    _atom_site_occupancy
    _atom_site_symmetry_multiplicity
    _atom_site_disorder_assembly
    _atom_site_disorder_group
    C C1 0.96270(18) 0.07935(15) 1.15305(10) 0.0408(3) Uani d . 1 1 . .
    C C2 1.0111(2) 0.19835(18) 1.13183(12) 0.0491(3) Uani d . 1 1 . .
    H H2 1.0951 0.2011 1.1658 0.059 Uiso calc R 1 1 . .
    C C3 0.9335(2) 0.31396(17) 1.05931(11) 0.0466(3) Uani d . 1 1 . .
    H H3 0.9659 0.3947 1.0446 0.056 Uiso calc R 1 1 . .
    C C4 0.80752(16) 0.31087(14) 1.00813(9) 0.0362(2) Uani d . 1 1 . .
    C C5 0.75890(19) 0.19111(17) 1.03279(11) 0.0445(3) Uani d . 1 1 . .
    H H5 0.6728 0.1890 1.0004 0.053 Uiso calc R 1 1 . .
    C C6 0.8363(2) 0.07437(17) 1.10491(12) 0.0468(3) Uani d . 1 1 . .
    H H6 0.8035 -0.0061 1.1206 0.056 Uiso calc R 1 1 . .
    C C7 0.73329(17) 0.42911(14) 0.92671(9) 0.0362(2) Uani d . 1 1 . .
    C C8 0.62184(18) 0.43492(16) 0.85805(10) 0.0422(3) Uani d . 1 1 . .
    H H8 0.5746 0.3661 0.8565 0.051 Uiso calc R 1 1 . .
    C C9 0.59949(17) 0.56105(15) 0.79592(10) 0.0400(3) Uani d . 1 1 . .
    C C10 0.50513(19) 0.63221(18) 0.70493(11) 0.0480(3) Uani d . 1 1 . .
    H H10A 0.4119 0.5997 0.7084 0.058 Uiso calc R 1 1 . .
    H H10B 0.4520 0.7414 0.7069 0.058 Uiso calc R 1 1 . .
    C C11 0.6890(2) 0.68917(17) 0.54875(11) 0.0461(3) Uani d . 1 1 . .
    C C12 0.79140(18) 0.47023(16) 0.47125(10) 0.0436(3) Uani d . 1 1 . .
    C C13 0.8769(2) 0.35197(19) 0.40860(12) 0.0562(4) Uani d . 1 1 . .
    H H13 0.9492 0.3597 0.3478 0.067 Uiso calc R 1 1 . .
    C C14 0.8507(3) 0.2209(2) 0.43976(15) 0.0669(5) Uani d . 1 1 . .
    H H14 0.9087 0.1387 0.3996 0.080 Uiso calc R 1 1 . .
    C C15 0.7409(3) 0.20923(19) 0.52889(14) 0.0628(4) Uani d . 1 1 . .
    H H15 0.7239 0.1208 0.5465 0.075 Uiso calc R 1 1 . .
    C C16 0.6556(2) 0.32735(18) 0.59249(12) 0.0522(3) Uani d . 1 1 . .
    H H16 0.5825 0.3196 0.6529 0.063 Uiso calc R 1 1 . .
    C C17 0.68346(18) 0.45689(16) 0.56272(10) 0.0423(3) Uani d . 1 1 . .
    C C18 0.8719(2) 0.68311(19) 0.37749(12) 0.0511(3) Uani d . 1 1 . .
    H H18A 0.9817 0.6069 0.3471 0.061 Uiso calc R 1 1 . .
    H H18B 0.8978 0.7582 0.4019 0.061 Uiso calc R 1 1 . .
    C C19 0.75256(18) 0.75806(16) 0.29623(10) 0.0425(3) Uani d . 1 1 . .
    C C20 0.6070(2) 0.89424(17) 0.31390(11) 0.0463(3) Uani d . 1 1 . .
    H H20 0.5858 0.9388 0.3750 0.056 Uiso calc R 1 1 . .
    C C21 0.4936(2) 0.96400(18) 0.24177(12) 0.0511(3) Uani d . 1 1 . .
    H H21 0.3960 1.0546 0.2547 0.061 Uiso calc R 1 1 . .
    C C22 0.5253(2) 0.8988(2) 0.15014(12) 0.0541(4) Uani d . 1 1 . .
    H H22 0.4493 0.9457 0.1014 0.065 Uiso calc R 1 1 . .
    C C23 0.6691(2) 0.7652(2) 0.13163(12) 0.0570(4) Uani d . 1 1 . .
    H H23 0.6909 0.7219 0.0699 0.068 Uiso calc R 1 1 . .
    C C24 0.7823(2) 0.69410(19) 0.20462(12) 0.0519(3) Uani d . 1 1 . .
    H H24 0.8788 0.6029 0.1918 0.062 Uiso calc R 1 1 . .
    Cl Cl1 1.06618(6) -0.06917(5) 1.24013(3) 0.05818(13) Uani d . 1 1 . .
    N N1 0.7736(2) 0.54512(15) 0.90688(11) 0.0558(3) Uani d . 1 1 . .
    N N2 0.62261(16) 0.59181(13) 0.60857(8) 0.0439(3) Uani d . 1 1 . .
    N N3 0.79299(16) 0.61217(14) 0.46473(9) 0.0460(3) Uani d . 1 1 . .
    O O1 0.68832(17) 0.63109(13) 0.82270(9) 0.0573(3) Uani d . 1 1 . .
    O O2 0.66140(18) 0.81529(13) 0.56718(9) 0.0607(3) Uani d . 1 1 . .
loop_
    _atom_site_aniso_label
    _atom_site_aniso_U_11
    _atom_site_aniso_U_22
    _atom_site_aniso_U_33
    _atom_site_aniso_U_12
    _atom_site_aniso_U_13
    _atom_site_aniso_U_23
    C1 0.0437(6) 0.0438(6) 0.0331(6) -0.0174(5) -0.0066(5) 0.0017(5)
    C2 0.0552(8) 0.0538(8) 0.0485(8) -0.0288(7) -0.0227(6) 0.0051(6)
    C3 0.0585(8) 0.0477(7) 0.0469(7) -0.0324(6) -0.0205(6) 0.0059(6)
    C4 0.0397(6) 0.0411(6) 0.0304(5) -0.0194(5) -0.0054(4) -0.0021(4)
    C5 0.0482(7) 0.0530(7) 0.0425(7) -0.0304(6) -0.0137(5) 0.0045(6)
    C6 0.0534(8) 0.0501(7) 0.0465(7) -0.0320(6) -0.0106(6) 0.0061(6)
    C7 0.0397(6) 0.0404(6) 0.0302(5) -0.0181(5) -0.0046(4) -0.0033(4)
    C8 0.0461(7) 0.0499(7) 0.0370(6) -0.0251(6) -0.0112(5) 0.0008(5)
    C9 0.0389(6) 0.0455(7) 0.0324(6) -0.0146(5) -0.0045(5) -0.0037(5)
    C10 0.0426(7) 0.0542(8) 0.0364(6) -0.0096(6) -0.0093(5) -0.0002(6)
    C11 0.0496(7) 0.0452(7) 0.0376(6) -0.0130(6) -0.0134(5) 0.0017(5)
    C12 0.0442(7) 0.0445(7) 0.0364(6) -0.0102(5) -0.0162(5) 0.0010(5)
    C13 0.0591(9) 0.0556(9) 0.0421(7) -0.0096(7) -0.0122(6) -0.0073(6)
    C14 0.0808(12) 0.0497(9) 0.0620(10) -0.0106(8) -0.0250(9) -0.0130(8)
    C15 0.0821(12) 0.0489(8) 0.0619(10) -0.0252(8) -0.0306(9) 0.0021(7)
    C16 0.0599(9) 0.0520(8) 0.0465(8) -0.0227(7) -0.0213(7) 0.0069(6)
    C17 0.0436(6) 0.0438(7) 0.0355(6) -0.0116(5) -0.0174(5) 0.0027(5)
    C18 0.0454(7) 0.0613(9) 0.0436(7) -0.0219(7) -0.0084(6) 0.0060(6)
    C19 0.0439(7) 0.0489(7) 0.0364(6) -0.0232(6) -0.0040(5) 0.0018(5)
    C20 0.0536(8) 0.0479(7) 0.0382(6) -0.0217(6) -0.0083(6) -0.0015(5)
    C21 0.0522(8) 0.0506(8) 0.0506(8) -0.0212(6) -0.0133(6) 0.0026(6)
    C22 0.0599(9) 0.0698(10) 0.0467(8) -0.0390(8) -0.0180(7) 0.0053(7)
    C23 0.0686(10) 0.0752(11) 0.0416(7) -0.0425(9) -0.0045(7) -0.0115(7)
    C24 0.0528(8) 0.0564(8) 0.0448(7) -0.0226(7) 0.0005(6) -0.0091(6)
    Cl1 0.0641(2) 0.0540(2) 0.0521(2) -0.02165(18) -0.01949(17) 0.01336(16)
    N1 0.0801(9) 0.0523(7) 0.0520(7) -0.0390(7) -0.0331(7) 0.0130(6)
    N2 0.0495(6) 0.0440(6) 0.0317(5) -0.0131(5) -0.0093(4) 0.0009(4)
    N3 0.0494(6) 0.0461(6) 0.0368(6) -0.0158(5) -0.0077(5) 0.0022(5)
    O1 0.0810(8) 0.0494(6) 0.0542(6) -0.0357(6) -0.0315(6) 0.0140(5)
    O2 0.0779(8) 0.0466(6) 0.0534(6) -0.0220(6) -0.0090(6) -0.0044(5)
_geom_special_details
;
All s.u.'s (except the s.u. in the dihedral angle between two l.s. planes) are
estimated using the full covariance matrix. The cell s.u.'s are taken into
account individually in the estimation of s.u.'s in distances, angles and
torsion angles; correlations between s.u.'s in cell parameters are only used
when they are defined by crystal symmetry. An approximate (isotropic)
treatment of cell s.u.'s is used for estimating s.u.'s involving l.s. planes.
;
loop_
    _geom_bond_atom_site_label_1
    _geom_bond_atom_site_label_2
    _geom_bond_site_symmetry_2
    _geom_bond_distance
    _geom_bond_publ_flag
    C1 C2 . 1.375(2) ?
    C1 C6 . 1.378(2) ?
    C1 Cl1 . 1.7342(13) ?
    C2 C3 . 1.384(2) ?
    C2 H2 . 0.9300 ?
    C3 C4 . 1.3928(18) ?
    C3 H3 . 0.9300 ?
    C4 C5 . 1.3845(18) ?
    C4 C7 . 1.4701(17) ?
    C5 C6 . 1.386(2) ?
    C5 H5 . 0.9300 ?
    C6 H6 . 0.9300 ?
    C7 N1 . 1.3037(18) ?
    C7 C8 . 1.4192(17) ?
    C8 C9 . 1.3394(19) ?
    C8 H8 . 0.9300 ?
    C9 O1 . 1.3449(18) ?
    C9 C10 . 1.4922(18) ?
    C10 N2 . 1.4527(18) ?
    C10 H10A . 0.9700 ?
    C10 H10B . 0.9700 ?
    C11 O2 . 1.2124(19) ?
    C11 N3 . 1.3772(19) ?
    C11 N2 . 1.388(2) ?
    C12 C13 . 1.379(2) ?
    C12 N3 . 1.3902(19) ?
    C12 C17 . 1.400(2) ?
    C13 C14 . 1.389(3) ?
    C13 H13 . 0.9300 ?
    C14 C15 . 1.382(3) ?
    C14 H14 . 0.9300 ?
    C15 C16 . 1.386(2) ?
    C15 H15 . 0.9300 ?
    C16 C17 . 1.380(2) ?
    C16 H16 . 0.9300 ?
    C17 N2 . 1.3882(18) ?
    C18 N3 . 1.4610(19) ?
    C18 C19 . 1.509(2) ?
    C18 H18A . 0.9700 ?
    C18 H18B . 0.9700 ?
    C19 C24 . 1.383(2) ?
    C19 C20 . 1.391(2) ?
    C20 C21 . 1.381(2) ?
    C20 H20 . 0.9300 ?
    C21 C22 . 1.386(2) ?
    C21 H21 . 0.9300 ?
    C22 C23 . 1.371(3) ?
    C22 H22 . 0.9300 ?
    C23 C24 . 1.390(2) ?
    C23 H23 . 0.9300 ?
    C24 H24 . 0.9300 ?
    N1 O1 . 1.4088(16) ?
loop_
    _geom_angle_atom_site_label_1
    _geom_angle_atom_site_label_2
    _geom_angle_atom_site_label_3
    _geom_angle_site_symmetry_1
    _geom_angle_site_symmetry_3
    _geom_angle
    _geom_angle_publ_flag
    C2 C1 C6 . . 121.31(13) ?
    C2 C1 Cl1 . . 119.23(11) ?
    C6 C1 Cl1 . . 119.44(11) ?
    C1 C2 C3 . . 119.24(13) ?
    C1 C2 H2 . . 120.4 ?
    C3 C2 H2 . . 120.4 ?
    C2 C3 C4 . . 120.78(13) ?
    C2 C3 H3 . . 119.6 ?
    C4 C3 H3 . . 119.6 ?
    C5 C4 C3 . . 118.59(12) ?
    C5 C4 C7 . . 120.80(11) ?
    C3 C4 C7 . . 120.56(12) ?
    C4 C5 C6 . . 121.11(12) ?
    C4 C5 H5 . . 119.4 ?
    C6 C5 H5 . . 119.4 ?
    C1 C6 C5 . . 118.94(13) ?
    C1 C6 H6 . . 120.5 ?
    C5 C6 H6 . . 120.5 ?
    N1 C7 C8 . . 110.87(12) ?
    N1 C7 C4 . . 120.56(11) ?
    C8 C7 C4 . . 128.52(12) ?
    C9 C8 C7 . . 105.03(12) ?
    C9 C8 H8 . . 127.5 ?
    C7 C8 H8 . . 127.5 ?
    C8 C9 O1 . . 109.84(12) ?
    C8 C9 C10 . . 133.67(14) ?
    O1 C9 C10 . . 116.44(13) ?
    N2 C10 C9 . . 111.65(11) ?
    N2 C10 H10A . . 109.3 ?
    C9 C10 H10A . . 109.3 ?
    N2 C10 H10B . . 109.3 ?
    C9 C10 H10B . . 109.3 ?
    H10A C10 H10B . . 108.0 ?
    O2 C11 N3 . . 127.39(15) ?
    O2 C11 N2 . . 127.01(14) ?
    N3 C11 N2 . . 105.60(13) ?
    C13 C12 N3 . . 132.02(15) ?
    C13 C12 C17 . . 120.70(15) ?
    N3 C12 C17 . . 107.24(12) ?
    C12 C13 C14 . . 117.41(16) ?
    C12 C13 H13 . . 121.3 ?
    C14 C13 H13 . . 121.3 ?
    C15 C14 C13 . . 121.78(16) ?
    C15 C14 H14 . . 119.1 ?
    C13 C14 H14 . . 119.1 ?
    C14 C15 C16 . . 121.02(17) ?
    C14 C15 H15 . . 119.5 ?
    C16 C15 H15 . . 119.5 ?
    C17 C16 C15 . . 117.41(16) ?
    C17 C16 H16 . . 121.3 ?
    C15 C16 H16 . . 121.3 ?
    C16 C17 N2 . . 131.99(14) ?
    C16 C17 C12 . . 121.66(14) ?
    N2 C17 C12 . . 106.35(13) ?
    N3 C18 C19 . . 111.88(12) ?
    N3 C18 H18A . . 109.2 ?
    C19 C18 H18A . . 109.2 ?
    N3 C18 H18B . . 109.2 ?
    C19 C18 H18B . . 109.2 ?
    H18A C18 H18B . . 107.9 ?
    C24 C19 C20 . . 118.70(13) ?
    C24 C19 C18 . . 121.82(14) ?
    C20 C19 C18 . . 119.47(13) ?
    C21 C20 C19 . . 120.76(14) ?
    C21 C20 H20 . . 119.6 ?
    C19 C20 H20 . . 119.6 ?
    C20 C21 C22 . . 119.91(15) ?
    C20 C21 H21 . . 120.0 ?
    C22 C21 H21 . . 120.0 ?
    C23 C22 C21 . . 119.81(15) ?
    C23 C22 H22 . . 120.1 ?
    C21 C22 H22 . . 120.1 ?
    C22 C23 C24 . . 120.32(14) ?
    C22 C23 H23 . . 119.8 ?
    C24 C23 H23 . . 119.8 ?
    C19 C24 C23 . . 120.49(15) ?
    C19 C24 H24 . . 119.8 ?
    C23 C24 H24 . . 119.8 ?
    C7 N1 O1 . . 105.96(11) ?
    C17 N2 C11 . . 110.57(12) ?
    C17 N2 C10 . . 126.87(13) ?
    C11 N2 C10 . . 122.56(13) ?
    C11 N3 C12 . . 110.25(12) ?
    C11 N3 C18 . . 122.37(13) ?
    C12 N3 C18 . . 126.95(13) ?
    C9 O1 N1 . . 108.30(11) ?
loop_
    _geom_torsion_atom_site_label_1
    _geom_torsion_atom_site_label_2
    _geom_torsion_atom_site_label_3
    _geom_torsion_atom_site_label_4
    _geom_torsion_site_symmetry_1
    _geom_torsion_site_symmetry_2
    _geom_torsion_site_symmetry_3
    _geom_torsion_site_symmetry_4
    _geom_torsion
    _geom_torsion_publ_flag
    C6 C1 C2 C3 . . . . -1.2(2) ?
    Cl1 C1 C2 C3 . . . . 177.46(12) ?
    C1 C2 C3 C4 . . . . 0.1(2) ?
    C2 C3 C4 C5 . . . . 1.3(2) ?
    C2 C3 C4 C7 . . . . -176.27(13) ?
    C3 C4 C5 C6 . . . . -1.6(2) ?
    C7 C4 C5 C6 . . . . 175.95(13) ?
    C2 C1 C6 C5 . . . . 0.9(2) ?
    Cl1 C1 C6 C5 . . . . -177.76(11) ?
    C4 C5 C6 C1 . . . . 0.5(2) ?
    C5 C4 C7 N1 . . . . 176.96(14) ?
    C3 C4 C7 N1 . . . . -5.6(2) ?
    C5 C4 C7 C8 . . . . -6.1(2) ?
    C3 C4 C7 C8 . . . . 171.39(14) ?
    N1 C7 C8 C9 . . . . 0.37(17) ?
    C4 C7 C8 C9 . . . . -176.82(12) ?
    C7 C8 C9 O1 . . . . -0.32(15) ?
    C7 C8 C9 C10 . . . . 177.14(14) ?
    C8 C9 C10 N2 . . . . -96.06(19) ?
    O1 C9 C10 N2 . . . . 81.27(16) ?
    N3 C12 C13 C14 . . . . 177.73(15) ?
    C17 C12 C13 C14 . . . . 0.3(2) ?
    C12 C13 C14 C15 . . . . 1.2(3) ?
    C13 C14 C15 C16 . . . . -1.7(3) ?
    C14 C15 C16 C17 . . . . 0.6(2) ?
    C15 C16 C17 N2 . . . . -178.55(14) ?
    C15 C16 C17 C12 . . . . 0.9(2) ?
    C13 C12 C17 C16 . . . . -1.4(2) ?
    N3 C12 C17 C16 . . . . -179.37(12) ?
    C13 C12 C17 N2 . . . . 178.19(13) ?
    N3 C12 C17 N2 . . . . 0.18(14) ?
    N3 C18 C19 C24 . . . . -104.54(17) ?
    N3 C18 C19 C20 . . . . 74.59(18) ?
    C24 C19 C20 C21 . . . . 0.4(2) ?
    C18 C19 C20 C21 . . . . -178.77(14) ?
    C19 C20 C21 C22 . . . . -0.6(2) ?
    C20 C21 C22 C23 . . . . 0.1(2) ?
    C21 C22 C23 C24 . . . . 0.5(3) ?
    C20 C19 C24 C23 . . . . 0.3(2) ?
    C18 C19 C24 C23 . . . . 179.41(15) ?
    C22 C23 C24 C19 . . . . -0.7(3) ?
    C8 C7 N1 O1 . . . . -0.27(17) ?
    C4 C7 N1 O1 . . . . 177.18(12) ?
    C16 C17 N2 C11 . . . . 179.49(14) ?
    C12 C17 N2 C11 . . . . 0.00(15) ?
    C16 C17 N2 C10 . . . . -0.9(2) ?
    C12 C17 N2 C10 . . . . 179.61(12) ?
    O2 C11 N2 C17 . . . . -179.88(14) ?
    N3 C11 N2 C17 . . . . -0.18(15) ?
    O2 C11 N2 C10 . . . . 0.5(2) ?
    N3 C11 N2 C10 . . . . -179.80(12) ?
    C9 C10 N2 C17 . . . . 78.91(18) ?
    C9 C10 N2 C11 . . . . -101.52(15) ?
    O2 C11 N3 C12 . . . . 179.99(15) ?
    N2 C11 N3 C12 . . . . 0.29(15) ?
    O2 C11 N3 C18 . . . . -7.1(2) ?
    N2 C11 N3 C18 . . . . 173.20(12) ?
    C13 C12 N3 C11 . . . . -178.00(15) ?
    C17 C12 N3 C11 . . . . -0.30(15) ?
    C13 C12 N3 C18 . . . . 9.5(2) ?
    C17 C12 N3 C18 . . . . -172.80(13) ?
    C19 C18 N3 C11 . . . . -89.12(17) ?
    C19 C18 N3 C12 . . . . 82.55(18) ?
    C8 C9 O1 N1 . . . . 0.17(16) ?
    C10 C9 O1 N1 . . . . -177.78(12) ?
    C7 N1 O1 C9 . . . . 0.07(17) ?
loop_
    _geom_hbond_atom_site_label_D
    _geom_hbond_atom_site_label_H
    _geom_hbond_atom_site_label_A
    _geom_hbond_site_symmetry_A
    _geom_hbond_distance_DH
    _geom_hbond_distance_HA
    _geom_hbond_distance_DA
    _geom_hbond_angle_DHA
    C20 H20 O2 2_676 0.93 2.53 3.1949(19) 128.5
_iucr_refine_instructions_details
;
TITL Y20_250712_0m in P-1
CELL 0.71073   8.5427   9.8290  13.2658  81.133  78.763  64.343
ZERR    2.00   0.0002   0.0002   0.0003   0.001   0.001   0.001
LATT 1
SFAC C  H  N  O  Cl
UNIT 48  36  6  4  2
OMIT 0 0 1
L.S. 10
ACTA
BOND $H
HTAB C20 O2_$1
eqiv $1 1-x, -y+2, 1-z
FMAP 2
PLAN 10
CONF
SIZE 0.16 0.47 0.70
TEMP 23.000
WGHT    0.074500    0.233500
FVAR       0.24945
MOLE 1
C1    1    0.962705    0.079354    1.153047    11.00000    0.04367    0.04376 =
         0.03309    0.00172   -0.00655   -0.01744
C2    1    1.011131    0.198352    1.131826    11.00000    0.05522    0.05380 =
         0.04855    0.00514   -0.02267   -0.02884
AFIX  43
H2    2    1.095075    0.201121    1.165810    11.00000   -1.20000
AFIX   0
C3    1    0.933513    0.313964    1.059309    11.00000    0.05854    0.04772 =
         0.04688    0.00594   -0.02047   -0.03238
AFIX  43
H3    2    0.965870    0.394671    1.044580    11.00000   -1.20000
AFIX   0
C4    1    0.807519    0.310869    1.008131    11.00000    0.03969    0.04108 =
         0.03037   -0.00211   -0.00540   -0.01936
C5    1    0.758896    0.191115    1.032788    11.00000    0.04825    0.05303 =
         0.04247    0.00452   -0.01368   -0.03037
AFIX  43
H5    2    0.672818    0.188982    1.000408    11.00000   -1.20000
AFIX   0
C6    1    0.836327    0.074368    1.104905    11.00000    0.05337    0.05008 =
         0.04650    0.00605   -0.01056   -0.03202
AFIX  43
H6    2    0.803547   -0.006059    1.120571    11.00000   -1.20000
AFIX   0
C7    1    0.733291    0.429109    0.926714    11.00000    0.03971    0.04037 =
         0.03016   -0.00326   -0.00458   -0.01813
C8    1    0.621842    0.434922    0.858055    11.00000    0.04609    0.04986 =
         0.03696    0.00082   -0.01119   -0.02510
AFIX  43
H8    2    0.574586    0.366095    0.856533    11.00000   -1.20000
AFIX   0
C9    1    0.599489    0.561052    0.795924    11.00000    0.03890    0.04551 =
         0.03238   -0.00370   -0.00453   -0.01458
C10   1    0.505134    0.632206    0.704928    11.00000    0.04259    0.05418 =
         0.03639   -0.00023   -0.00929   -0.00960
AFIX  23
H10A  2    0.411875    0.599674    0.708382    11.00000   -1.20000
H10B  2    0.452047    0.741404    0.706911    11.00000   -1.20000
AFIX   0
C11   1    0.688983    0.689169    0.548754    11.00000    0.04958    0.04524 =
         0.03756    0.00172   -0.01342   -0.01300
C12   1    0.791400    0.470235    0.471253    11.00000    0.04422    0.04445 =
         0.03640    0.00099   -0.01624   -0.01016
C13   1    0.876888    0.351971    0.408595    11.00000    0.05905    0.05556 =
         0.04211   -0.00726   -0.01221   -0.00957
AFIX  43
H13   2    0.949249    0.359663    0.347842    11.00000   -1.20000
AFIX   0
C14   1    0.850717    0.220872    0.439755    11.00000    0.08081    0.04966 =
         0.06204   -0.01296   -0.02503   -0.01056
AFIX  43
H14   2    0.908665    0.138741    0.399555    11.00000   -1.20000
AFIX   0
C15   1    0.740879    0.209226    0.528889    11.00000    0.08213    0.04891 =
         0.06191    0.00215   -0.03062   -0.02523
AFIX  43
H15   2    0.723918    0.120757    0.546451    11.00000   -1.20000
AFIX   0
C16   1    0.655642    0.327351    0.592487    11.00000    0.05994    0.05198 =
         0.04649    0.00693   -0.02134   -0.02267
AFIX  43
H16   2    0.582540    0.319616    0.652876    11.00000   -1.20000
AFIX   0
C17   1    0.683459    0.456890    0.562723    11.00000    0.04358    0.04382 =
         0.03553    0.00273   -0.01736   -0.01159
C18   1    0.871932    0.683113    0.377487    11.00000    0.04538    0.06125 =
         0.04365    0.00600   -0.00843   -0.02188
AFIX  23
H18A  2    0.981750    0.606892    0.347106    11.00000   -1.20000
H18B  2    0.897774    0.758206    0.401888    11.00000   -1.20000
AFIX   0
C19   1    0.752564    0.758063    0.296229    11.00000    0.04385    0.04889 =
         0.03637    0.00181   -0.00403   -0.02318
C20   1    0.606996    0.894237    0.313898    11.00000    0.05359    0.04795 =
         0.03815   -0.00149   -0.00826   -0.02167
AFIX  43
H20   2    0.585777    0.938835    0.374973    11.00000   -1.20000
AFIX   0
C21   1    0.493576    0.963998    0.241766    11.00000    0.05221    0.05060 =
         0.05061    0.00260   -0.01334   -0.02124
AFIX  43
H21   2    0.396036    1.054554    0.254652    11.00000   -1.20000
AFIX   0
C22   1    0.525344    0.898839    0.150138    11.00000    0.05993    0.06980 =
         0.04667    0.00528   -0.01804   -0.03897
AFIX  43
H22   2    0.449345    0.945674    0.101377    11.00000   -1.20000
AFIX   0
C23   1    0.669067    0.765208    0.131627    11.00000    0.06858    0.07520 =
         0.04156   -0.01148   -0.00450   -0.04246
AFIX  43
H23   2    0.690943    0.721878    0.069939    11.00000   -1.20000
AFIX   0
C24   1    0.782332    0.694100    0.204624    11.00000    0.05278    0.05641 =
         0.04483   -0.00915    0.00047   -0.02258
AFIX  43
H24   2    0.878812    0.602865    0.191764    11.00000   -1.20000
AFIX   0
CL1   5    1.066180   -0.069171    1.240128    11.00000    0.06409    0.05403 =
         0.05210    0.01336   -0.01949   -0.02165
N1    3    0.773566    0.545115    0.906883    11.00000    0.08014    0.05230 =
         0.05196    0.01300   -0.03313   -0.03902
N2    3    0.622614    0.591810    0.608568    11.00000    0.04947    0.04398 =
         0.03167    0.00091   -0.00927   -0.01309
N3    3    0.792992    0.612171    0.464726    11.00000    0.04944    0.04607 =
         0.03681    0.00216   -0.00775   -0.01584
O1    4    0.688318    0.631087    0.822701    11.00000    0.08097    0.04937 =
         0.05416    0.01396   -0.03146   -0.03572
O2    4    0.661399    0.815287    0.567182    11.00000    0.07787    0.04657 =
         0.05339   -0.00440   -0.00901   -0.02202
HKLF 4
REM  test250712_0m in P-1
REM R1 =  0.0452 for   4622 Fo > 4sig(Fo)  and  0.0600 for all   5994 data
REM    271 parameters refined using      0 restraints
END
WGHT      0.0742      0.2342
REM Highest difference peak  0.549,  deepest hole -0.348,  1-sigma level  0.049
Q1    1   0.7536  0.0577  0.5151  11.00000  0.05    0.55
Q2    1   0.8943  0.0959  0.3884  11.00000  0.05    0.38
Q3    1   0.7683  0.3696  0.9705  11.00000  0.05    0.32
Q4    1   0.5592  0.9231  0.2732  11.00000  0.05    0.29
Q5    1   0.5298  0.9395  0.1933  11.00000  0.05    0.29
Q6    1   0.8787  0.0988  1.1366  11.00000  0.05    0.28
Q7    1   0.9620  0.2568  1.0998  11.00000  0.05    0.27
Q8    1   0.6650  0.8147  0.3123  11.00000  0.05    0.27
Q9    1   0.5700  0.5120  0.8388  11.00000  0.05    0.27
Q10   1   0.7556  0.7286  0.2539  11.00000  0.05    0.24
;
