# Supplementary material for: 3-Benzyl-1-{[3-(4-chloro­phen­yl)isoxazol-5-yl]meth­yl}-1H-benzimidazol-2(3H)-one
Source: Acta Crystallogr Sect E Struct Rep Online. 2013 Aug 17;69(Pt 9):o1451. doi: 10.1107/S160053681302299X (PMC3884387; doi:10.1107/S160053681302299X)
Supplement: Supplementary file 2 [file e-69-o1451-Isup2.hkl]

#
# h,k,l, Fc-squared, Fo-squared, sigma(Fo-squared) and status flag
#
data_I
_shelx_title ' Y20_250712_0m in P-1'
_shelx_refln_list_code          4
_shelx_F_calc_maximum      129.11
_exptl_crystal_F_000       432.00
_reflns_d_resolution_high  0.6991
 
loop_
 _symmetry_equiv_pos_as_xyz
 'x, y, z'
 '-x, -y, -z'
 
_cell_length_a     8.5427
_cell_length_b     9.8290
_cell_length_c    13.2658
_cell_angle_alpha  81.133
_cell_angle_beta   78.763
_cell_angle_gamma  64.343
 
_shelx_F_squared_multiplier     1.000
 
loop_
 _refln_index_h
 _refln_index_k
 _refln_index_l
 _refln_F_squared_calc
 _refln_F_squared_meas
 _refln_F_squared_sigma
 _refln_observed_status
   1   0   0        0.54       -0.11      0.11 o
   2   0   0     1468.32     1686.36      8.58 o
   3   0   0      263.75      266.51      1.49 o
   4   0   0       15.78       23.44      0.43 o
   5   0   0        0.69        0.07      0.12 o
   6   0   0        1.04        1.36      0.19 o
   7   0   0      174.72      176.62      1.77 o
   8   0   0        1.48        1.26      0.35 o
   9   0   0        7.70        8.78      0.69 o
  10   0   0        2.28        2.17      0.57 o
 -10   1   0        1.19       -0.46      0.64 o
  -9   1   0        5.65        4.91      0.55 o
  -8   1   0       18.64       17.33      0.64 o
  -7   1   0        1.91        1.15      0.28 o
  -6   1   0       11.78       14.65      0.44 o
  -5   1   0      251.88      247.47      2.34 o
  -4   1   0       20.88       20.56      0.38 o
  -3   1   0      220.11      219.01      1.72 o
  -2   1   0      202.48      194.59      1.51 o
  -1   1   0     1859.05     1949.52     19.67 o
   0   1   0     1439.99      718.63     23.60 o
   1   1   0      481.56      398.57      7.10 o
   2   1   0    14996.58    15352.07     82.88 o
   3   1   0       44.80       40.45      0.37 o
   4   1   0       47.56       55.87      0.53 o
   5   1   0        0.09        0.87      0.14 o
   6   1   0        3.15        3.59      0.21 o
   7   1   0        0.75        1.43      0.23 o
   8   1   0        0.36       -0.19      0.26 o
   9   1   0       15.38       15.22      0.80 o
  10   1   0       44.51       52.02      1.39 o
  11   1   0        3.06        3.42      0.76 o
 -10   2   0        0.64        1.70      0.70 o
  -9   2   0       11.00        8.27      0.64 o
  -8   2   0        6.56        6.09      0.46 o
  -7   2   0       23.32       23.30      0.54 o
  -6   2   0       67.05       65.28      0.96 o
  -5   2   0       15.14       17.78      0.43 o
  -4   2   0       14.92       13.44      0.26 o
  -3   2   0        0.85        0.06      0.29 o
  -2   2   0        2.35        2.28      0.53 o
  -1   2   0     1369.99     1458.25     10.54 o
   0   2   0       85.87       75.60      0.45 o
   1   2   0      204.61      194.65      1.10 o
   2   2   0     5429.34     5681.79     30.21 o
   3   2   0      430.15      459.00      2.52 o
   4   2   0       24.14       19.95      0.33 o
   5   2   0      324.28      344.00      2.33 o
   6   2   0        2.14        3.56      0.26 o
   7   2   0       21.59       22.26      0.52 o
   8   2   0        1.58        0.61      0.29 o
   9   2   0       66.80       69.29      1.21 o
  10   2   0        9.79        8.86      0.78 o
  11   2   0        0.34        0.57      0.69 o
  -9   3   0        1.67        1.11      0.45 o
  -8   3   0        2.37        0.33      0.34 o
  -7   3   0       40.83       39.10      0.92 o
  -6   3   0       10.64       10.55      0.40 o
  -5   3   0      198.18      194.33      2.32 o
  -4   3   0      601.36      612.54      5.86 o
  -3   3   0      290.05      240.53      3.33 o
  -2   3   0       33.78       38.48      1.07 o
  -1   3   0        0.93        1.27      0.12 o
   0   3   0      443.50      436.08      2.12 o
   1   3   0      479.83      533.02      2.76 o
   2   3   0     2242.04     2230.86     11.99 o
   3   3   0      105.67      155.83      1.08 o
   4   3   0      835.22      881.56      5.20 o
   5   3   0       42.75       57.36      0.68 o
   6   3   0       39.46       36.11      0.62 o
   7   3   0        2.27        0.70      0.26 o
   8   3   0       13.33       14.27      0.54 o
   9   3   0        0.28        0.17      0.40 o
  10   3   0        3.21        2.45      0.54 o
  11   3   0       14.17       15.82      1.17 o
  -8   4   0        1.07        0.65      0.34 o
  -7   4   0        2.86        2.53      0.49 o
  -6   4   0       85.36       86.85      2.58 o
  -5   4   0        3.00        2.78      0.70 o
  -4   4   0        3.65        4.15      0.51 o
  -3   4   0      628.71      631.57      7.76 o
  -2   4   0      547.43      571.01      5.08 o
  -1   4   0        4.24        5.42      0.17 o
   0   4   0      373.36      403.74      2.13 o
   1   4   0      149.62      172.66      1.07 o
   2   4   0        0.03        0.59      0.15 o
   3   4   0     1376.07     1497.23      8.82 o
   4   4   0      713.17      728.62      4.65 o
   5   4   0       43.02       40.87      0.66 o
   6   4   0      292.14      286.68      2.20 o
   7   4   0      132.05      117.21      1.31 o
   8   4   0        0.08       -0.29      0.29 o
   9   4   0        0.41       -0.06      0.39 o
  10   4   0       16.35       15.90      0.86 o
  11   4   0        4.81        6.06      0.86 o
  -8   5   0       15.97       16.29      2.26 o
  -7   5   0        5.58        4.42      0.45 o
  -6   5   0        0.08        0.62      1.12 o
  -5   5   0        0.89       -0.06      0.55 o
  -4   5   0       18.63       20.62      0.92 o
  -3   5   0        0.89        1.93      0.26 o
  -2   5   0      161.33      152.37      1.24 o
  -1   5   0      609.18      644.86      4.32 o
   0   5   0        3.66        3.04      0.17 o
   1   5   0       28.45       25.09      0.36 o
   2   5   0       63.65       66.27      0.68 o
   3   5   0      422.89      424.03      2.92 o
   4   5   0      472.45      504.10      3.61 o
   5   5   0       18.18       21.58      0.55 o
   6   5   0        1.60        1.54      0.32 o
   7   5   0      218.15      224.15      2.06 o
   8   5   0      192.32      193.86      2.09 o
   9   5   0        0.33       -0.38      0.38 o
  10   5   0        7.61        7.49      0.71 o
  11   5   0        5.24        5.34      0.84 o
  -7   6   0        7.46       14.04      2.56 o
  -6   6   0       34.72       38.17      3.24 o
  -5   6   0       25.56       25.20      1.78 o
  -4   6   0        2.94        2.66      0.74 o
  -3   6   0       73.05       58.72      0.76 o
  -2   6   0      208.33      212.19      1.81 o
  -1   6   0        1.59        0.24      0.14 o
   0   6   0      205.97      237.06      1.77 o
   1   6   0       14.37       15.89      0.33 o
   2   6   0       12.28       15.33      0.43 o
   3   6   0        9.45        7.05      0.29 o
   4   6   0       64.49       80.13      0.99 o
   5   6   0       28.06       34.82      1.43 o
   6   6   0       59.47       66.45      1.15 o
   7   6   0       47.07       45.90      1.12 o
   8   6   0        0.86        1.29      0.42 o
   9   6   0      147.90      152.59      2.38 o
  10   6   0        6.48        4.52      0.81 o
  11   6   0        3.26        2.58      1.09 o
  -6   7   0       11.52       10.89      1.68 o
  -5   7   0        4.58        5.97      1.18 o
  -4   7   0        0.21        0.07      0.46 o
  -3   7   0        6.36        7.15      0.45 o
  -2   7   0       14.00       13.87      0.54 o
  -1   7   0      472.22      462.97      3.39 o
   0   7   0      290.37      286.36      2.13 o
   1   7   0        9.04        8.83      0.27 o
   2   7   0      173.77      187.81      1.54 o
   3   7   0        1.52        1.02      0.21 o
   4   7   0       27.97       29.88      0.78 o
   5   7   0      196.59      197.99      2.04 o
   6   7   0        0.11       -0.37      0.37 o
   7   7   0        9.68        7.45      0.57 o
   8   7   0        1.00        0.33      0.45 o
   9   7   0        0.39        0.49      0.61 o
  10   7   0        0.03        0.21      0.77 o
  11   7   0        1.63        0.13      0.81 o
  -6   8   0        4.42        4.09      2.25 o
  -5   8   0        2.02        1.65      1.03 o
  -4   8   0        5.19        5.34      0.82 o
  -3   8   0       16.11       14.57      0.98 o
  -2   8   0       16.92       19.00      0.45 o
  -1   8   0        0.01       -0.31      0.31 o
   0   8   0      455.46      453.17      3.60 o
   1   8   0      310.63      296.52      2.40 o
   2   8   0       40.16       39.22      0.74 o
   3   8   0      101.39       95.27      1.05 o
   4   8   0        0.07       -0.28      0.28 o
   5   8   0        0.41       -0.37      0.37 o
   6   8   0        0.26       -0.34      0.34 o
   7   8   0       12.03       11.54      0.66 o
   8   8   0        1.23        0.63      0.56 o
   9   8   0       25.16       25.49      1.36 o
  10   8   0        1.13        0.99      0.79 o
  11   8   0        0.43       -0.36      0.85 o
  -5   9   0       10.66       11.66      4.98 o
  -4   9   0        0.00       -0.22      0.53 o
  -3   9   0        0.12       -0.10      0.46 o
  -2   9   0        0.15        0.50      0.34 o
  -1   9   0        1.11       -0.14      0.33 o
   0   9   0       22.34       22.45      0.69 o
   1   9   0       88.36       86.77      1.21 o
   2   9   0      162.38      163.40      1.64 o
   3   9   0       13.49       11.07      0.54 o
   4   9   0       60.39       64.37      1.07 o
   5   9   0       52.54       46.75      1.16 o
   6   9   0       30.94       27.34      0.94 o
   7   9   0        4.87        4.53      0.55 o
   8   9   0       10.20        9.36      0.94 o
   9   9   0        0.50       -0.49      0.70 o
  10   9   0       11.48       15.45      1.37 o
  11   9   0       19.46       19.58      1.68 o
  -3  10   0        7.18        6.36      0.70 o
  -2  10   0        1.69        4.05      0.62 o
  -1  10   0        0.52       -0.01      0.40 o
   0  10   0        2.94        3.08      0.47 o
   1  10   0        2.11        0.99      0.35 o
   2  10   0       32.16       30.42      0.87 o
   3  10   0       32.39       31.31      1.00 o
   4  10   0        0.04       -0.38      0.38 o
   5  10   0        2.24        0.53      0.41 o
   6  10   0        0.95        1.21      0.56 o
   7  10   0        0.00        0.62      0.57 o
   8  10   0        2.76        1.39      0.84 o
   9  10   0        0.20       -0.90      0.90 o
  10  10   0        0.71        1.57      0.96 o
  11  10   0        4.92        4.17      1.35 o
  -2  11   0        1.86        1.40      0.72 o
  -1  11   0        1.73        2.48      0.62 o
   0  11   0        0.63        0.29      0.52 o
   1  11   0       14.89       14.27      0.86 o
   2  11   0        1.56        1.24      0.45 o
   3  11   0       10.44       12.49      0.74 o
   4  11   0        4.17        6.26      0.71 o
   5  11   0        0.01        0.43      0.54 o
   6  11   0        1.94        4.79      0.69 o
   7  11   0        3.07        3.92      0.74 o
   8  11   0        0.43       -0.63      0.83 o
   9  11   0        0.21       -0.14      0.88 o
  10  11   0        5.21        4.10      1.10 o
  -1  12   0        2.14        0.32      0.90 o
   0  12   0        0.38        0.50      0.57 o
   1  12   0        1.11        0.81      0.64 o
   2  12   0        0.11       -0.51      0.60 o
   3  12   0       10.62        9.78      0.75 o
   4  12   0       25.23       26.84      1.10 o
   5  12   0        1.03        1.47      0.70 o
   6  12   0       18.29       25.54      1.33 o
   7  12   0       18.50       24.72      1.35 o
   8  12   0        0.58        0.39      1.02 o
   9  12   0        0.10       -0.87      0.87 o
   1  13   0        3.20        1.80      0.80 o
   2  13   0        2.29        0.58      0.77 o
   3  13   0        4.99        7.47      0.92 o
   4  13   0        0.11       -0.64      0.65 o
   5  13   0        0.00       -0.58      0.58 o
   6  13   0        0.42       -0.30      0.72 o
   7  13   0        0.62        0.98      0.80 o
   8  13   0       35.91       53.29      2.35 o
  -8 -13   1       13.94       16.96      1.56 o
  -7 -13   1       10.66       12.37      1.36 o
  -6 -13   1        0.57       -0.16      0.73 o
  -5 -13   1        3.63        3.87      0.82 o
  -4 -13   1        0.14       -0.64      0.64 o
  -3 -13   1        1.66        1.75      0.77 o
  -2 -13   1        4.05        5.79      0.90 o
  -9 -12   1        1.64        0.83      1.15 o
  -8 -12   1       12.30       14.35      1.56 o
  -7 -12   1       18.24       20.86      1.25 o
  -6 -12   1        0.02       -0.25      0.66 o
  -5 -12   1        7.03        4.94      0.81 o
  -4 -12   1        3.63        2.76      0.60 o
  -3 -12   1        0.04        0.49      0.57 o
  -2 -12   1        7.34        7.94      0.86 o
  -1 -12   1        3.32        3.65      0.71 o
   0 -12   1        8.88       10.36      0.97 o
   1 -12   1        7.10        8.22      1.07 o
 -10 -11   1        0.21       -0.63      0.99 o
  -9 -11   1        5.99        7.75      1.17 o
  -8 -11   1        0.59        0.54      0.83 o
  -7 -11   1        0.11        0.27      0.58 o
  -6 -11   1        5.93        4.41      0.70 o
  -5 -11   1       11.54       10.71      0.87 o
  -4 -11   1       10.00        9.96      0.81 o
  -3 -11   1       10.90       11.68      0.71 o
  -2 -11   1        1.00        0.44      0.48 o
  -1 -11   1       15.37       15.52      0.86 o
   0 -11   1       12.08        9.95      0.81 o
   1 -11   1        1.79        1.89      0.60 o
   2 -11   1        0.01        0.38      0.66 o
 -10 -10   1        0.08       -0.64      0.87 o
  -9 -10   1        0.84        0.16      0.84 o
  -8 -10   1       15.66       12.72      1.23 o
  -7 -10   1       15.03       15.35      0.98 o
  -6 -10   1       62.70       71.16      1.75 o
  -5 -10   1        0.57        0.11      0.44 o
  -4 -10   1        4.04        6.59      0.56 o
  -3 -10   1       28.63       26.20      1.01 o
  -2 -10   1       43.56       39.65      1.07 o
  -1 -10   1       37.13       39.48      1.18 o
   0 -10   1       11.41       10.38      0.69 o
   1 -10   1       48.81       51.41      1.22 o
   2 -10   1       11.42       11.07      0.79 o
   3 -10   1        2.80        3.77      0.92 o
 -11  -9   1        3.78        3.69      1.21 o
 -10  -9   1        8.36        9.57      1.33 o
  -9  -9   1        1.06        0.31      0.82 o
  -8  -9   1        0.34       -0.37      0.68 o
  -7  -9   1      116.82      114.52      1.92 o
  -6  -9   1       50.20       42.21      1.14 o
  -5  -9   1        0.20        0.10      0.36 o
  -4  -9   1       42.14       40.43      0.89 o
  -3  -9   1       51.13       46.47      1.03 o
  -2  -9   1       15.20       12.37      0.54 o
  -1  -9   1      166.08      159.91      1.83 o
   0  -9   1        6.09        7.65      0.46 o
   1  -9   1      107.70       98.56      1.59 o
   2  -9   1       10.38        9.97      0.62 o
   3  -9   1        0.13        0.18      0.35 o
   4  -9   1        8.78        9.03      0.81 o
   5  -9   1        0.13       -0.22      1.46 o
 -11  -8   1        1.04        1.99      0.92 o
 -10  -8   1        3.73        4.42      0.98 o
  -9  -8   1       11.27       11.21      1.04 o
  -8  -8   1       34.67       31.82      1.34 o
  -7  -8   1       44.64       43.12      1.30 o
  -6  -8   1        1.20        1.61      0.39 o
  -5  -8   1      323.23      290.62      3.11 o
  -4  -8   1      375.61      336.76      2.81 o
  -3  -8   1        8.15        9.37      0.40 o
  -2  -8   1        1.94        1.36      0.33 o
  -1  -8   1       35.79       38.35      0.68 o
   0  -8   1       44.57       42.30      0.76 o
   1  -8   1      128.68      125.51      1.48 o
   2  -8   1        1.43        1.52      0.32 o
   3  -8   1      182.63      179.73      2.59 o
   4  -8   1        3.72        3.10      0.47 o
   5  -8   1        0.62        0.35      1.39 o
   6  -8   1        2.35       -0.77      1.27 o
 -11  -7   1        2.18        0.97      0.83 o
 -10  -7   1        1.16        0.36      0.78 o
  -9  -7   1       13.25       12.43      0.95 o
  -8  -7   1       42.57       43.88      1.32 o
  -7  -7   1        7.40        7.24      0.59 o
  -6  -7   1      305.30      314.96      3.15 o
  -5  -7   1        5.96        8.94      0.50 o
  -4  -7   1        2.29        0.54      0.30 o
  -3  -7   1       12.92        9.59      0.37 o
  -2  -7   1      304.63      319.29      2.33 o
  -1  -7   1        0.12       -0.16      0.16 o
   0  -7   1       26.49       26.41      0.49 o
   1  -7   1        1.66        1.49      0.24 o
   2  -7   1        4.47        5.98      0.29 o
   3  -7   1        4.95        6.45      0.46 o
   4  -7   1        6.93        7.43      0.43 o
   5  -7   1       31.30       35.96      2.62 o
   6  -7   1        0.26        1.18      1.45 o
 -11  -6   1        0.10       -0.34      0.92 o
 -10  -6   1       42.72       47.84      2.04 o
  -9  -6   1       24.47       24.24      1.40 o
  -8  -6   1        4.77        5.87      0.57 o
  -7  -6   1       72.07       71.71      1.33 o
  -6  -6   1        4.46        2.92      0.44 o
  -5  -6   1       56.12       62.22      1.07 o
  -4  -6   1      130.61      126.37      1.28 o
  -3  -6   1      418.51      420.04      3.04 o
  -2  -6   1      321.47      328.38      2.21 o
  -1  -6   1        0.23        0.25      0.17 o
   0  -6   1        6.48        5.37      0.23 o
   1  -6   1       18.24       17.98      0.40 o
   2  -6   1       48.68       45.31      0.75 o
   3  -6   1       73.73       69.19      0.88 o
   4  -6   1       29.41       32.36      1.23 o
   5  -6   1       15.12       15.26      1.58 o
   6  -6   1        0.04       -0.21      0.90 o
   7  -6   1        6.05        6.83      3.54 o
 -11  -5   1        1.76        2.92      0.80 o
 -10  -5   1        4.98        4.53      0.72 o
  -9  -5   1      143.02      155.97      2.41 o
  -8  -5   1      147.28      161.93      3.24 o
  -7  -5   1      111.39      108.11      1.44 o
  -6  -5   1       11.43       13.75      0.59 o
  -5  -5   1      109.04      101.17      1.30 o
  -4  -5   1       99.73       86.70      1.01 o
  -3  -5   1      316.76      423.23      2.92 o
  -2  -5   1      439.27      441.79      2.87 o
  -1  -5   1       24.62       28.97      0.41 o
   0  -5   1      989.27     1020.99      5.85 o
   1  -5   1       35.44       32.85      0.46 o
   2  -5   1       11.87       11.57      0.36 o
   3  -5   1        8.32       10.58      0.41 o
   4  -5   1        0.54        0.03      0.37 o
   5  -5   1       48.91       48.82      1.78 o
   6  -5   1        0.17       -0.71      0.71 o
   7  -5   1       59.81       62.83      2.02 o
   8  -5   1        1.97        2.56      2.41 o
 -11  -4   1       15.69       14.96      1.01 o
 -10  -4   1        0.89        1.12      0.52 o
  -9  -4   1       13.98       13.04      0.75 o
  -8  -4   1       43.76       45.50      0.94 o
  -7  -4   1      168.46      176.77      1.80 o
  -6  -4   1       62.01       60.46      0.87 o
  -5  -4   1       72.69       56.40      0.82 o
  -4  -4   1      403.08      450.10      3.16 o
  -3  -4   1      292.81      356.32      2.47 o
  -2  -4   1      546.53      664.70      4.10 o
  -1  -4   1       78.24       69.54      0.53 o
   0  -4   1      924.73      960.91      4.65 o
   1  -4   1       16.67        9.84      0.26 o
   2  -4   1     1093.41     1122.18      8.67 o
   3  -4   1       22.05       19.73      0.56 o
   4  -4   1       13.65       10.72      0.70 o
   5  -4   1        0.07       -0.01      0.27 o
   6  -4   1       15.18       14.30      0.59 o
   7  -4   1        4.70        3.86      0.54 o
   8  -4   1        0.43        0.50      0.32 o
   9  -4   1        8.43        7.76      0.95 o
 -11  -3   1        2.45        3.23      0.75 o
 -10  -3   1       12.08       16.77      0.84 o
  -9  -3   1        8.59        8.68      0.63 o
  -8  -3   1        0.01       -0.30      0.30 o
  -7  -3   1       15.42       18.39      0.56 o
  -6  -3   1       90.50       81.18      0.95 o
  -5  -3   1       58.53       58.03      0.70 o
  -4  -3   1        8.68        9.49      0.40 o
  -3  -3   1      153.08      147.56      1.17 o
  -2  -3   1     3762.56     3924.56     21.56 o
  -1  -3   1       40.35       45.05      0.38 o
   0  -3   1       26.36       18.29      0.21 o
   1  -3   1      158.39      135.27      1.03 o
   2  -3   1      228.88      227.83      2.15 o
   3  -3   1       65.86       68.11      1.10 o
   4  -3   1        1.24        1.73      0.27 o
   5  -3   1       41.63       42.81      0.63 o
   6  -3   1        0.29        0.96      0.26 o
   7  -3   1        0.05       -0.19      0.31 o
   8  -3   1        9.75        8.58      0.49 o
   9  -3   1        1.56        0.67      0.53 o
 -11  -2   1        1.30        1.25      0.80 o
 -10  -2   1        5.45        5.41      0.66 o
  -9  -2   1        6.80        4.79      0.51 o
  -8  -2   1       13.17        9.62      0.50 o
  -7  -2   1       47.95       48.57      0.76 o
  -6  -2   1       60.81       70.35      0.79 o
  -5  -2   1       67.20       57.91      0.67 o
  -4  -2   1       24.03       23.66      0.34 o
  -3  -2   1        8.06        7.93      0.21 o
  -2  -2   1     1374.42     1439.70      7.64 o
  -1  -2   1     3865.57     4076.37     26.51 o
   0  -2   1      376.68      380.15      1.95 o
   1  -2   1      307.86      314.96      2.17 o
   2  -2   1      622.72      609.43      5.34 o
   3  -2   1       77.89       65.86      0.69 o
   4  -2   1      187.18      198.45      1.60 o
   5  -2   1        0.11        0.07      0.16 o
   6  -2   1        3.24        4.19      0.28 o
   7  -2   1      145.35      145.80      1.41 o
   8  -2   1       24.67       27.47      0.86 o
   9  -2   1        1.81        2.85      0.57 o
  10  -2   1       16.57       16.58      1.05 o
 -11  -1   1        6.90        7.70      0.96 o
 -10  -1   1        1.49        0.88      0.54 o
  -9  -1   1        1.94        2.61      0.53 o
  -8  -1   1       36.19       38.52      0.70 o
  -7  -1   1       14.19       15.68      0.43 o
  -6  -1   1      539.75      559.67      3.55 o
  -5  -1   1      163.64      158.48      1.17 o
  -4  -1   1       78.26       58.34      0.58 o
  -3  -1   1       16.90        9.02      0.20 o
  -2  -1   1     6031.13     6309.19     33.14 o
  -1  -1   1       33.54       27.66      0.70 o
   0  -1   1      303.55      264.58      5.06 o
   1  -1   1      359.08      459.80      3.33 o
   2  -1   1      991.03      944.18      7.38 o
   3  -1   1      138.35      124.27      0.99 o
   4  -1   1      139.75      143.12      1.19 o
   5  -1   1      119.06      109.72      1.00 o
   6  -1   1       64.98       67.65      0.79 o
   7  -1   1        0.01        0.46      0.27 o
   8  -1   1        4.33        4.92      0.42 o
   9  -1   1       16.02       17.50      0.80 o
  10  -1   1        7.94        8.66      1.02 o
 -10   0   1       17.86       22.27      1.00 o
  -9   0   1       37.46       42.59      1.16 o
  -8   0   1        0.08        0.16      0.33 o
  -7   0   1        0.67        0.26      0.26 o
  -6   0   1        1.46        2.54      0.20 o
  -5   0   1       78.82       74.15      0.72 o
  -4   0   1     2165.74     2207.78     12.96 o
  -3   0   1      200.45      181.14      1.09 o
  -2   0   1      311.56      361.81      1.93 o
  -1   0   1      843.71      812.71      8.14 o
   1   0   1      233.02      215.26      4.11 o
   2   0   1     4107.44     4588.39     24.07 o
   3   0   1      460.07      463.53      2.56 o
   4   0   1       23.90       20.41      0.31 o
   5   0   1       17.43       23.07      0.38 o
   6   0   1      113.81      112.10      1.17 o
   7   0   1        1.71        1.87      0.30 o
   8   0   1        0.50        0.06      0.32 o
   9   0   1        0.32       -0.23      0.41 o
  10   0   1        2.11        1.75      0.62 o
 -10   1   1        0.17        0.06      0.55 o
  -9   1   1        3.95        3.50      0.51 o
  -8   1   1       25.30       26.83      0.77 o
  -7   1   1       10.27       12.85      0.53 o
  -6   1   1       32.15       29.55      0.57 o
  -5   1   1       40.32       36.09      0.54 o
  -4   1   1      132.87      138.69      1.11 o
  -3   1   1       33.61       45.78      0.46 o
  -2   1   1     1290.84     1360.57      8.41 o
  -1   1   1     1458.67     1616.67     10.03 o
   0   1   1     1630.55     1283.21     27.29 o
   1   1   1     2911.84     2742.88     35.60 o
   2   1   1     4134.53     4378.67     21.75 o
   3   1   1      674.10      616.36      3.10 o
   4   1   1      241.64      240.95      1.49 o
   5   1   1       55.01       48.59      0.46 o
   6   1   1       60.76       67.35      0.66 o
   7   1   1       93.93       93.93      1.06 o
   8   1   1        6.86        8.50      0.41 o
   9   1   1       18.73       20.12      0.89 o
  10   1   1        5.06        2.84      0.58 o
  11   1   1        0.11        1.08      0.76 o
  -9   2   1       22.16       27.85      1.22 o
  -8   2   1        2.88        1.58      0.33 o
  -7   2   1       25.90       25.21      0.63 o
  -6   2   1        1.04        1.26      0.21 o
  -5   2   1       18.93       22.12      0.49 o
  -4   2   1       47.38       55.63      0.65 o
  -3   2   1        8.62        2.73      0.18 o
  -2   2   1      853.25      928.05      7.58 o
  -1   2   1       38.59       37.24      0.34 o
   0   2   1     3404.98     3364.95     15.39 o
   1   2   1     5567.90     6032.19     30.44 o
   2   2   1       21.14       27.84      0.31 o
   3   2   1      159.87      142.28      0.91 o
   4   2   1       19.04       16.75      0.30 o
   5   2   1     1526.86     1570.29      9.02 o
   6   2   1      167.04      170.14      1.51 o
   7   2   1       25.70       30.71      0.74 o
   8   2   1       17.43       15.60      0.51 o
   9   2   1       45.95       45.91      1.13 o
  10   2   1       13.01       16.98      0.92 o
  11   2   1        3.63        2.68      0.74 o
  -9   3   1        9.52       10.10      0.67 o
  -8   3   1       70.83       76.68      1.23 o
  -7   3   1        1.66        2.93      0.34 o
  -6   3   1       30.09       29.38      0.72 o
  -5   3   1        1.18        2.05      0.22 o
  -4   3   1       30.19       33.62      0.49 o
  -3   3   1        3.12        3.79      0.23 o
  -2   3   1       42.17       49.28      0.57 o
  -1   3   1        0.06        1.21      0.23 o
   0   3   1       21.38       16.63      0.18 o
   1   3   1      984.32      957.01      4.72 o
   2   3   1     2077.77     2135.13     10.75 o
   3   3   1       68.28       78.43      0.64 o
   4   3   1      218.07      207.85      1.75 o
   5   3   1      168.54      178.93      1.39 o
   6   3   1       42.45       49.57      0.68 o
   7   3   1      221.62      231.52      2.03 o
   8   3   1       23.26       23.71      0.63 o
   9   3   1        4.30        5.29      0.50 o
  10   3   1        0.44        0.30      0.46 o
  11   3   1       11.20       10.74      0.97 o
  -8   4   1        0.63        0.26      0.41 o
  -7   4   1       72.63       77.30      2.97 o
  -6   4   1        9.17        9.90      0.42 o
  -5   4   1        4.94        4.81      0.23 o
  -4   4   1       60.06       54.92      1.11 o
  -3   4   1       12.47       12.44      0.63 o
  -2   4   1        0.01        0.45      0.13 o
  -1   4   1      247.36      296.04      1.97 o
   0   4   1     1446.88     1570.60      8.07 o
   1   4   1      619.52      553.25      2.84 o
   2   4   1     1627.10     1768.10      9.85 o
   3   4   1      113.66      130.20      1.16 o
   4   4   1        0.05       -0.13      0.16 o
   5   4   1      131.49      150.66      1.35 o
   6   4   1       67.68       68.06      0.89 o
   7   4   1       17.34       13.41      0.47 o
   8   4   1       16.39       16.35      0.60 o
   9   4   1       19.79       19.00      0.71 o
  10   4   1       20.92       18.24      0.85 o
  11   4   1        5.61        3.55      0.76 o
  -8   5   1        0.29        0.81      0.55 o
  -7   5   1        0.38        0.58      0.47 o
  -6   5   1        1.20        0.80      0.29 o
  -5   5   1      148.90      144.72      3.33 o
  -4   5   1        0.70       -0.44      0.44 o
  -3   5   1       38.17       37.59      0.63 o
  -2   5   1       16.31       16.39      0.29 o
  -1   5   1      185.71      222.67      1.68 o
   0   5   1      148.31      148.17      1.12 o
   1   5   1      646.27      796.14      4.36 o
   2   5   1      273.88      243.76      1.53 o
   3   5   1     1039.53     1116.41      6.93 o
   4   5   1      465.44      552.63      3.77 o
   5   5   1      647.58      666.26      4.38 o
   6   5   1       48.13       39.37      0.78 o
   7   5   1       12.66       12.36      0.53 o
   8   5   1       29.39       29.31      0.72 o
   9   5   1        2.58        1.75      0.44 o
  10   5   1       10.49       12.36      0.80 o
  11   5   1       29.31       31.40      1.74 o
  12   5   1       13.39       14.26      1.54 o
  -7   6   1        0.33        0.00      1.01 o
  -6   6   1       55.35       63.07      5.47 o
  -5   6   1        0.46        0.57      0.96 o
  -4   6   1        8.21        7.53      0.41 o
  -3   6   1       45.18       43.33      0.98 o
  -2   6   1        0.64        1.69      0.20 o
  -1   6   1       11.49       13.01      0.30 o
   0   6   1      223.45      219.09      1.65 o
   1   6   1      208.76      215.77      1.51 o
   2   6   1      158.33      122.70      1.00 o
   3   6   1       79.50      113.93      0.99 o
   4   6   1       24.01       22.07      0.67 o
   5   6   1      353.46      362.45      3.20 o
   6   6   1       12.59       14.54      0.48 o
   7   6   1      227.17      222.66      2.33 o
   8   6   1      117.06      117.94      1.46 o
   9   6   1       22.61       24.89      0.89 o
  10   6   1        0.04       -0.58      0.58 o
  11   6   1        0.00       -0.72      0.72 o
  12   6   1        0.98       -0.08      0.86 o
  -6   7   1        5.78        3.82      1.16 o
  -5   7   1       13.63       13.99      1.70 o
  -4   7   1       37.76       39.34      1.00 o
  -3   7   1       67.89       65.98      1.17 o
  -2   7   1       52.64       53.29      0.74 o
  -1   7   1        3.15        3.29      0.26 o
   0   7   1       15.91       21.82      0.42 o
   1   7   1       16.01       15.82      0.34 o
   2   7   1       17.75       18.22      0.49 o
   3   7   1        1.99        2.61      0.23 o
   4   7   1      347.89      344.23      2.73 o
   5   7   1        1.26        0.16      0.31 o
   6   7   1       75.01       61.04      1.10 o
   7   7   1       22.96       25.56      0.93 o
   8   7   1        5.41        3.70      0.56 o
   9   7   1       41.36       42.27      1.26 o
  10   7   1        0.21        1.29      0.79 o
  11   7   1        3.51        2.53      0.88 o
  12   7   1        6.37        5.95      1.11 o
  -5   8   1       11.52       14.20      1.59 o
  -4   8   1        4.63        5.12      0.59 o
  -3   8   1        0.54        0.05      0.41 o
  -2   8   1       10.70        8.61      0.40 o
  -1   8   1      314.77      297.93      2.58 o
   0   8   1       39.17       34.99      0.71 o
   1   8   1      190.49      184.65      1.75 o
   2   8   1       33.65       34.81      0.67 o
   3   8   1       71.30       67.19      0.89 o
   4   8   1       11.61       15.07      0.47 o
   5   8   1       46.81       36.92      0.83 o
   6   8   1      357.35      354.96      3.22 o
   7   8   1        4.78        5.36      0.51 o
   8   8   1       29.58       26.18      1.06 o
   9   8   1       19.83       19.80      1.23 o
  10   8   1        0.17        0.25      0.78 o
  11   8   1        2.15        1.66      0.88 o
  -5   9   1        1.37       -1.45      2.25 o
  -4   9   1        0.92        1.10      0.45 o
  -3   9   1        0.90        0.58      0.39 o
  -2   9   1        4.43        5.68      0.49 o
  -1   9   1       29.11       27.29      0.75 o
   0   9   1        2.97        3.51      0.40 o
   1   9   1      196.58      184.43      1.87 o
   2   9   1       14.97       15.30      0.53 o
   3   9   1       57.37       50.52      0.94 o
   4   9   1       35.72       28.05      0.67 o
   5   9   1      175.49      168.01      1.86 o
   6   9   1        5.95        4.95      0.53 o
   7   9   1        4.23        3.21      0.51 o
   8   9   1        0.67        0.89      0.63 o
   9   9   1        0.93        1.15      0.75 o
  10   9   1        0.65        0.13      0.78 o
  11   9   1        1.00        1.00      0.98 o
  -3  10   1        4.33        4.03      0.66 o
  -2  10   1        0.03       -0.43      0.43 o
  -1  10   1       10.60       11.84      0.70 o
   0  10   1        3.23        2.54      0.45 o
   1  10   1        3.63        2.65      0.40 o
   2  10   1        2.36        2.86      0.43 o
   3  10   1        0.60        0.40      0.39 o
   4  10   1       28.13       28.51      0.88 o
   5  10   1       12.93        9.92      0.64 o
   6  10   1       80.09       72.09      1.72 o
   7  10   1        0.32        0.97      0.58 o
   8  10   1        5.21        5.22      0.97 o
   9  10   1        2.30        1.47      0.89 o
  10  10   1        8.32        9.07      1.28 o
  11  10   1        7.17        7.14      1.32 o
  -2  11   1        0.23        0.81      0.62 o
  -1  11   1        0.07        0.27      0.51 o
   0  11   1        0.81        1.62      0.52 o
   1  11   1       35.99       38.26      1.07 o
   2  11   1        3.66        5.33      0.51 o
   3  11   1        1.27       -0.03      0.42 o
   4  11   1        2.85        2.73      0.55 o
   5  11   1        4.68        3.69      0.67 o
   6  11   1        8.43        6.54      0.70 o
   7  11   1       16.63       12.07      0.95 o
   8  11   1       11.19       11.74      1.22 o
   9  11   1        0.05       -0.50      0.85 o
  10  11   1        0.00       -0.42      1.17 o
  -1  12   1        0.71        0.89      0.72 o
   0  12   1        0.30       -0.20      0.88 o
   1  12   1        0.85        0.93      0.53 o
   2  12   1       12.75       15.08      1.03 o
   3  12   1       27.64       32.10      1.22 o
   4  12   1        0.23       -0.43      0.51 o
   5  12   1        0.04       -0.01      0.58 o
   6  12   1        0.02       -0.63      0.63 o
   7  12   1        0.71        0.46      0.67 o
   8  12   1        0.03       -0.95      0.95 o
   9  12   1        1.34       -0.88      0.88 o
   1  13   1        2.38        2.24      0.75 o
   2  13   1        0.40        1.02      0.63 o
   3  13   1        4.55        4.84      0.91 o
   4  13   1        2.87        4.48      0.76 o
   5  13   1        0.00       -0.58      0.58 o
   6  13   1        8.62       11.39      1.03 o
   7  13   1        0.15        0.67      0.75 o
   8  13   1        0.00        0.08      0.98 o
  -7 -13   2        5.26        3.26      1.13 o
  -6 -13   2        7.98       10.54      1.06 o
  -5 -13   2        9.92        9.08      0.99 o
  -4 -13   2        5.15        8.87      1.01 o
  -3 -13   2        7.06        7.76      0.98 o
  -2 -13   2        2.16        3.76      0.82 o
  -9 -12   2        0.81        0.89      1.22 o
  -8 -12   2        1.46        2.02      1.10 o
  -7 -12   2        5.71        6.00      0.98 o
  -6 -12   2        0.07        0.80      0.70 o
  -5 -12   2       14.69       18.81      1.18 o
  -4 -12   2        4.71        5.49      0.74 o
  -3 -12   2        5.77        5.17      0.76 o
  -2 -12   2        0.67        1.35      0.68 o
  -1 -12   2       12.47       12.32      0.99 o
   0 -12   2        4.77        4.45      0.94 o
 -10 -11   2        0.41        0.28      1.01 o
  -9 -11   2        0.54        0.70      0.93 o
  -8 -11   2        2.95        4.31      1.03 o
  -7 -11   2        0.00       -0.12      0.61 o
  -6 -11   2       11.17       13.34      0.95 o
  -5 -11   2       11.62       11.27      0.88 o
  -4 -11   2       39.26       45.76      1.46 o
  -3 -11   2       24.15       27.60      1.02 o
  -2 -11   2        1.02        0.62      0.53 o
  -1 -11   2       10.04       10.34      0.83 o
   0 -11   2        0.30        0.04      0.57 o
   1 -11   2        5.31        6.25      0.83 o
   2 -11   2        2.60        3.48      0.83 o
 -10 -10   2        0.09       -0.92      0.92 o
  -9 -10   2        5.57        2.98      1.25 o
  -8 -10   2        2.84        3.80      0.96 o
  -7 -10   2        8.95        6.30      0.91 o
  -6 -10   2        0.98       -0.32      0.51 o
  -5 -10   2        0.47        0.18      0.47 o
  -4 -10   2       18.46       18.16      0.78 o
  -3 -10   2       17.04       18.06      0.89 o
  -2 -10   2       49.60       53.64      1.13 o
  -1 -10   2        0.26        0.01      0.37 o
   0 -10   2        8.28        7.30      0.64 o
   1 -10   2        0.06       -0.18      0.43 o
   2 -10   2        3.29        2.06      0.77 o
   3 -10   2        8.24        9.67      0.89 o
 -11  -9   2        1.33        0.75      1.08 o
 -10  -9   2        0.04       -0.69      0.88 o
  -9  -9   2        0.15       -0.76      0.76 o
  -8  -9   2        0.73       -0.77      0.77 o
  -7  -9   2       57.84       49.87      1.63 o
  -6  -9   2        0.81       -0.23      0.41 o
  -5  -9   2      138.57      120.87      1.82 o
  -4  -9   2       49.91       52.65      1.08 o
  -3  -9   2      142.32      136.89      1.70 o
  -2  -9   2       27.58       24.30      0.70 o
  -1  -9   2        5.74        6.26      0.46 o
   0  -9   2       28.59       28.66      0.70 o
   1  -9   2       22.04       21.79      0.74 o
   2  -9   2        9.75        8.78      0.49 o
   3  -9   2        0.21        0.54      0.37 o
   4  -9   2        1.18        0.42      0.54 o
 -11  -8   2        8.88       11.07      1.26 o
 -10  -8   2        4.24        1.96      0.86 o
  -9  -8   2        5.25        4.85      0.86 o
  -8  -8   2       12.77       11.20      1.01 o
  -7  -8   2        2.63        0.91      0.55 o
  -6  -8   2        2.45        1.97      0.41 o
  -5  -8   2        0.02       -0.36      0.36 o
  -4  -8   2       13.80       16.19      0.62 o
  -3  -8   2       85.70       73.19      1.08 o
  -2  -8   2      337.36      329.88      2.85 o
  -1  -8   2       72.51       72.26      0.89 o
   0  -8   2      116.85      114.84      1.12 o
   1  -8   2       91.10       87.62      1.17 o
   2  -8   2       58.33       60.59      1.02 o
   3  -8   2       34.85       33.44      0.80 o
   4  -8   2       29.50       33.11      1.08 o
   5  -8   2        0.00       -0.47      0.81 o
 -11  -7   2        0.03       -0.81      0.81 o
 -10  -7   2        4.30        4.34      0.92 o
  -9  -7   2        2.52        2.81      0.74 o
  -8  -7   2        9.50       11.04      0.85 o
  -7  -7   2       29.05       34.04      1.03 o
  -6  -7   2       79.76       75.79      1.77 o
  -5  -7   2       80.77       84.34      1.21 o
  -4  -7   2       48.53       43.28      0.85 o
  -3  -7   2        0.17       -0.21      0.21 o
  -2  -7   2      328.99      345.58      2.58 o
  -1  -7   2      161.83      152.45      1.26 o
   0  -7   2      183.38      171.47      1.42 o
   1  -7   2        1.25        1.37      0.24 o
   2  -7   2       44.78       43.65      0.69 o
   3  -7   2       50.50       49.36      0.90 o
   4  -7   2       23.41       24.41      0.74 o
   5  -7   2       41.27       44.74      0.95 o
   6  -7   2        9.09        8.13      2.97 o
 -11  -6   2        0.27        0.13      0.81 o
 -10  -6   2        3.06        2.24      0.75 o
  -9  -6   2       25.32       24.36      1.13 o
  -8  -6   2        0.86        0.89      0.43 o
  -7  -6   2        2.17        2.32      0.47 o
  -6  -6   2      410.54      393.06      3.71 o
  -5  -6   2       43.56       42.55      0.91 o
  -4  -6   2       68.48       67.40      0.90 o
  -3  -6   2       68.01       76.58      0.90 o
  -2  -6   2       51.56       51.87      0.67 o
  -1  -6   2        0.13        2.67      0.21 o
   0  -6   2      308.17      297.45      2.13 o
   1  -6   2      315.18      297.20      2.41 o
   2  -6   2        3.89        4.29      0.32 o
   3  -6   2       63.67       64.15      0.94 o
   4  -6   2       16.59       16.52      0.69 o
   5  -6   2       22.42       19.45      1.33 o
   6  -6   2        5.62        5.18      1.05 o
   7  -6   2        2.75        2.88      1.93 o
 -11  -5   2        1.53        0.19      0.81 o
 -10  -5   2        1.90        1.34      0.61 o
  -9  -5   2        0.91        2.43      0.63 o
  -8  -5   2       38.20       38.32      1.21 o
  -7  -5   2        9.35       10.83      0.55 o
  -6  -5   2      215.35      222.83      2.17 o
  -5  -5   2       51.96       70.06      1.05 o
  -4  -5   2        0.93        0.08      0.21 o
  -3  -5   2      715.78      769.99      4.97 o
  -2  -5   2       47.81       40.79      0.54 o
  -1  -5   2      455.20      527.22      3.08 o
   0  -5   2      121.21      118.77      0.88 o
   1  -5   2       15.65        7.40      0.39 o
   2  -5   2       10.54       11.05      0.30 o
   3  -5   2       90.72       93.32      1.17 o
   4  -5   2       66.91       58.37      0.69 o
   5  -5   2        3.19        3.31      0.35 o
   6  -5   2        5.32        6.81      0.43 o
   7  -5   2        3.31        3.45      0.44 o
   8  -5   2        0.74        0.30      1.20 o
 -11  -4   2        4.31        5.97      0.95 o
 -10  -4   2       10.41        7.00      0.68 o
  -9  -4   2        6.18        6.72      0.64 o
  -8  -4   2       16.87       17.80      0.74 o
  -7  -4   2        3.56        4.21      0.38 o
  -6  -4   2      145.75      148.71      1.55 o
  -5  -4   2      197.07      195.99      1.80 o
  -4  -4   2     3224.03     3354.86     20.40 o
  -3  -4   2      147.45      166.64      1.44 o
  -2  -4   2        2.29        4.23      0.27 o
  -1  -4   2      563.83      594.66      3.25 o
   0  -4   2      575.33      601.51      3.24 o
   1  -4   2       70.70       59.30      0.56 o
   2  -4   2       15.96       17.07      0.39 o
   3  -4   2      107.36       93.05      0.91 o
   4  -4   2        6.40        8.24      0.32 o
   5  -4   2       35.07       33.38      0.69 o
   6  -4   2        0.26        0.50      0.36 o
   7  -4   2        3.04        2.98      0.48 o
   8  -4   2        3.14        2.49      0.39 o
   9  -4   2       15.55       19.94      1.28 o
 -11  -3   2        0.37        0.93      0.64 o
 -10  -3   2       13.79       14.12      0.80 o
  -9  -3   2        1.45        1.69      0.46 o
  -8  -3   2       63.09       62.82      1.12 o
  -7  -3   2       47.00       44.55      0.80 o
  -6  -3   2      212.33      222.21      1.86 o
  -5  -3   2      115.55      114.83      1.12 o
  -4  -3   2      345.64      362.68      2.52 o
  -3  -3   2       34.87       41.74      0.67 o
  -2  -3   2     2409.22     2502.83     14.21 o
  -1  -3   2        5.74        5.19      0.16 o
   0  -3   2      482.66      508.26      2.63 o
   1  -3   2      707.80      730.75      4.33 o
   2  -3   2      399.28      409.89      2.78 o
   3  -3   2       57.14       53.14      0.70 o
   4  -3   2      118.43      115.51      1.03 o
   5  -3   2      396.26      370.73      3.21 o
   6  -3   2      284.37      273.28      3.23 o
   7  -3   2       25.58       26.46      0.90 o
   8  -3   2       54.51       55.03      1.25 o
   9  -3   2        0.97        0.56      0.40 o
 -11  -2   2        1.47        1.29      0.72 o
 -10  -2   2        0.02        0.29      0.56 o
  -9  -2   2        0.02        0.01      0.39 o
  -8  -2   2       22.85       26.97      0.76 o
  -7  -2   2        0.14        0.03      0.26 o
  -6  -2   2        0.89        1.24      0.26 o
  -5  -2   2      300.40      318.10      2.27 o
  -4  -2   2       60.68       49.64      0.61 o
  -3  -2   2     1442.92     1405.07      8.47 o
  -2  -2   2     3807.30     4118.78     23.78 o
  -1  -2   2      172.31      195.65      1.25 o
   0  -2   2     1151.83     1220.67      6.17 o
   1  -2   2       83.13       96.17      0.69 o
   2  -2   2      499.03      479.24      3.58 o
   3  -2   2      286.22      297.30      2.22 o
   4  -2   2      422.93      439.96      3.49 o
   5  -2   2      238.29      230.24      2.03 o
   6  -2   2       14.30       16.59      0.51 o
   7  -2   2       79.67       77.39      1.23 o
   8  -2   2       52.10       47.14      1.04 o
   9  -2   2        0.41        0.03      0.48 o
  10  -2   2        0.08        0.14      0.51 o
 -10  -1   2        0.60        1.83      0.56 o
  -9  -1   2        0.77        0.42      0.47 o
  -8  -1   2       13.93       15.90      0.51 o
  -7  -1   2       43.44       49.23      0.79 o
  -6  -1   2        0.04        0.00      0.17 o
  -5  -1   2      109.46      121.88      1.05 o
  -4  -1   2        6.34        5.83      0.24 o
  -3  -1   2        2.63        4.17      0.18 o
  -2  -1   2      200.88      199.30      1.28 o
  -1  -1   2      184.61      223.43      1.39 o
   0  -1   2     2519.49     2659.48     13.87 o
   1  -1   2       14.44       22.97      0.19 o
   2  -1   2        0.07        0.56      0.11 o
   3  -1   2      173.43      181.61      1.32 o
   4  -1   2       18.42       20.53      0.34 o
   5  -1   2       85.98       87.06      0.80 o
   6  -1   2        0.20       -0.06      0.18 o
   7  -1   2      188.84      191.91      1.96 o
   8  -1   2       37.63       37.20      1.07 o
   9  -1   2        3.08        2.02      0.53 o
  10  -1   2        0.57        0.05      0.58 o
 -10   0   2        0.01       -0.27      0.51 o
  -9   0   2       24.75       21.94      0.90 o
  -8   0   2        0.30        0.26      0.38 o
  -7   0   2       48.25       43.18      0.74 o
  -6   0   2       22.28       22.52      0.45 o
  -5   0   2      129.05      125.05      1.08 o
  -4   0   2      184.49      215.49      1.42 o
  -3   0   2        0.07        0.18      0.12 o
  -2   0   2     2270.70     2395.17     12.28 o
  -1   0   2      472.62      541.34      2.80 o
   0   0   2      155.27      201.85      2.46 o
   1   0   2      146.72      144.77      0.82 o
   2   0   2    13129.92    13874.55     77.27 o
   3   0   2       23.53       27.21      0.27 o
   4   0   2      220.78      237.56      1.55 o
   5   0   2        3.36        5.14      0.22 o
   6   0   2      102.95       99.06      1.23 o
   7   0   2      294.55      294.68      2.48 o
   8   0   2       35.19       35.22      0.86 o
   9   0   2       30.95       30.36      1.03 o
  10   0   2        0.19       -0.48      0.48 o
 -10   1   2        0.06       -0.36      0.55 o
  -9   1   2        6.98        7.62      0.62 o
  -8   1   2        4.94        5.20      0.49 o
  -7   1   2       63.23       64.08      1.08 o
  -6   1   2       32.07       27.74      0.54 o
  -5   1   2       76.40       90.51      0.99 o
  -4   1   2       13.47       16.84      0.30 o
  -3   1   2      446.10      485.40      2.83 o
  -2   1   2      691.52      700.70      4.08 o
  -1   1   2    16669.95    14827.13    189.00 o
   0   1   2     4482.97     4234.12     21.81 o
   1   1   2      265.79      337.94      1.81 o
   2   1   2      353.75      411.42      2.02 o
   3   1   2     1484.43     1584.62      7.57 o
   4   1   2     1696.87     1855.99      9.60 o
   5   1   2       17.51       22.72      0.35 o
   6   1   2       59.57       53.80      0.61 o
   7   1   2        3.28        4.01      0.30 o
   8   1   2       52.40       53.89      0.94 o
   9   1   2       24.93       24.55      1.04 o
  10   1   2        0.31        0.01      0.52 o
  11   1   2        0.72       -0.60      0.60 o
  -9   2   2        4.53        3.67      0.56 o
  -8   2   2       21.09       22.18      0.76 o
  -7   2   2        4.13        3.23      0.34 o
  -6   2   2       69.21       68.52      0.93 o
  -5   2   2       18.06       18.04      0.39 o
  -4   2   2      496.11      494.66      3.63 o
  -3   2   2        1.24        0.79      0.14 o
  -2   2   2     1383.63     1548.85      9.58 o
  -1   2   2      374.79      426.35      2.47 o
   0   2   2     2292.57     2343.97     11.92 o
   1   2   2     2570.26     2768.13     13.62 o
   2   2   2      259.25      272.94      1.51 o
   3   2   2      262.21      281.87      1.60 o
   4   2   2      368.69      369.08      2.17 o
   5   2   2      200.78      228.44      1.63 o
   6   2   2       29.93       31.21      0.57 o
   7   2   2        6.97        7.73      0.33 o
   8   2   2        1.47        2.34      0.39 o
   9   2   2      211.34      223.09      2.51 o
  10   2   2        4.44        5.15      0.70 o
  11   2   2        0.39       -0.59      0.59 o
  -9   3   2        0.00        0.96      0.49 o
  -8   3   2        0.09        0.74      0.35 o
  -7   3   2        1.97        1.34      0.32 o
  -6   3   2       13.32       12.52      0.45 o
  -5   3   2       56.56       50.08      0.67 o
  -4   3   2        0.67        0.45      0.15 o
  -3   3   2        0.73        0.30      0.17 o
  -2   3   2     1748.41     1851.55     12.68 o
  -1   3   2      197.00      181.54      1.19 o
   0   3   2      877.79      890.06      4.36 o
   1   3   2      139.18      128.22      0.77 o
   2   3   2       52.06       46.86      0.46 o
   3   3   2       45.82       38.39      0.47 o
   4   3   2      731.40      731.39      4.29 o
   5   3   2       51.91       46.70      0.59 o
   6   3   2       94.07       99.22      0.98 o
   7   3   2        1.74        0.84      0.28 o
   8   3   2      123.27      129.66      1.38 o
   9   3   2       17.69       15.64      0.63 o
  10   3   2        0.03       -0.01      0.45 o
  11   3   2       47.83       45.78      1.95 o
  -8   4   2        0.10        0.49      0.31 o
  -7   4   2        0.00        0.61      0.26 o
  -6   4   2        0.19        0.29      0.33 o
  -5   4   2       40.85       34.90      0.63 o
  -4   4   2      248.37      229.96      2.06 o
  -3   4   2        6.05        6.00      0.31 o
  -2   4   2      140.08      127.87      1.08 o
  -1   4   2       15.96       13.25      0.26 o
   0   4   2       22.04       38.39      0.33 o
   1   4   2        4.08        2.18      0.13 o
   2   4   2       92.49       64.37      0.62 o
   3   4   2      199.00      210.05      1.49 o
   4   4   2      366.22      424.08      2.74 o
   5   4   2      936.52      941.51      5.78 o
   6   4   2        8.54       10.88      0.38 o
   7   4   2       21.93       21.29      0.60 o
   8   4   2       44.05       45.01      0.87 o
   9   4   2        0.40        0.03      0.35 o
  10   4   2       47.09       53.01      1.30 o
  11   4   2        0.16       -0.09      0.84 o
  12   4   2        6.86        6.80      1.22 o
  -8   5   2        0.54        1.00      0.59 o
  -7   5   2        4.34        4.98      0.58 o
  -6   5   2        9.76       10.72      0.61 o
  -5   5   2       48.98       42.46      0.88 o
  -4   5   2       17.89       18.83      0.48 o
  -3   5   2      162.56      141.33      1.36 o
  -2   5   2       86.75       81.10      0.86 o
  -1   5   2        9.03        2.92      0.18 o
   0   5   2      157.89      156.80      1.16 o
   1   5   2        0.68        0.29      0.15 o
   2   5   2      804.71      900.36      5.07 o
   3   5   2        0.13       -0.17      0.17 o
   4   5   2      432.80      453.05      3.26 o
   5   5   2      212.04      167.80      1.48 o
   6   5   2      133.69      112.02      1.19 o
   7   5   2      342.19      354.21      2.84 o
   8   5   2       16.30       16.53      0.55 o
   9   5   2        0.02       -0.37      0.37 o
  10   5   2        0.11       -0.45      0.45 o
  11   5   2        3.06        3.02      0.69 o
  12   5   2        0.52       -0.32      0.95 o
  -7   6   2        0.07       -0.21      0.68 o
  -6   6   2        3.31        2.48      0.35 o
  -5   6   2        3.98        4.11      0.40 o
  -4   6   2       82.93       74.45      1.02 o
  -3   6   2      106.08       94.01      1.10 o
  -2   6   2      166.44      175.48      1.68 o
  -1   6   2       12.65       10.94      0.32 o
   0   6   2      523.68      527.01      3.55 o
   1   6   2       21.02       12.92      0.31 o
   2   6   2       36.33       32.90      0.47 o
   3   6   2      124.23      131.49      1.14 o
   4   6   2      160.34      155.22      1.39 o
   5   6   2        3.70        2.83      0.34 o
   6   6   2      262.72      251.91      2.25 o
   7   6   2      485.45      470.36      3.64 o
   8   6   2       15.46       18.45      0.68 o
   9   6   2        1.28        0.68      0.40 o
  10   6   2        2.31        4.14      0.73 o
  11   6   2       41.65       40.08      1.62 o
  12   6   2        1.04       -0.74      0.74 o
  -6   7   2        5.88        7.56      1.59 o
  -5   7   2        2.34        1.03      0.46 o
  -4   7   2       35.24       27.63      0.85 o
  -3   7   2       21.33       21.45      0.67 o
  -2   7   2       15.52       14.47      0.61 o
  -1   7   2        2.06        2.07      0.23 o
   0   7   2        7.15        3.91      0.22 o
   1   7   2      106.42       88.54      0.84 o
   2   7   2      242.64      263.94      1.99 o
   3   7   2       46.05       44.77      0.61 o
   4   7   2        0.04       -0.27      0.27 o
   5   7   2       39.82       38.27      0.69 o
   6   7   2        4.63        5.91      0.38 o
   7   7   2        4.11        4.45      0.41 o
   8   7   2      168.35      164.63      1.85 o
   9   7   2      143.24      147.32      2.43 o
  10   7   2       12.48       12.96      0.99 o
  11   7   2        3.40        3.46      0.89 o
  12   7   2        0.03       -0.21      0.87 o
  -5   8   2        1.09        1.21      0.53 o
  -4   8   2        5.03        5.76      0.65 o
  -3   8   2        0.71        1.36      0.33 o
  -2   8   2       12.74       15.09      0.43 o
  -1   8   2      217.01      203.36      1.86 o
   0   8   2        6.83        6.58      0.41 o
   1   8   2       53.34       48.87      0.77 o
   2   8   2      161.30      157.35      1.49 o
   3   8   2      138.63      127.84      1.30 o
   4   8   2       36.95       29.64      0.77 o
   5   8   2      214.79      218.31      2.02 o
   6   8   2       36.03       28.83      0.75 o
   7   8   2       66.49       62.27      1.06 o
   8   8   2        3.40        1.98      0.54 o
   9   8   2        1.17        0.17      0.64 o
  10   8   2        0.44       -0.75      0.86 o
  11   8   2        0.63       -0.31      0.82 o
  -4   9   2        8.87       11.17      0.65 o
  -3   9   2        6.49        5.53      0.55 o
  -2   9   2       28.74       26.87      0.82 o
  -1   9   2       96.82      101.92      1.27 o
   0   9   2       21.88       22.32      0.70 o
   1   9   2       96.61       85.83      1.15 o
   2   9   2       32.77       31.49      0.81 o
   3   9   2        1.22        1.51      0.33 o
   4   9   2      278.06      270.57      2.44 o
   5   9   2       35.56       34.74      0.79 o
   6   9   2        8.66        7.58      0.57 o
   7   9   2      115.67      115.50      2.07 o
   8   9   2       57.50       53.79      1.42 o
   9   9   2       28.13       31.85      1.50 o
  10   9   2        0.05       -0.20      0.72 o
  11   9   2        2.07        1.34      0.99 o
  -3  10   2        1.95        1.65      1.06 o
  -2  10   2       10.24       11.49      0.78 o
  -1  10   2       29.78       28.35      0.96 o
   0  10   2       58.45       55.69      1.11 o
   1  10   2       83.47       80.04      1.18 o
   2  10   2        1.02        0.64      0.39 o
   3  10   2       25.05       27.06      0.86 o
   4  10   2       39.52       34.34      0.96 o
   5  10   2       70.29       62.14      1.26 o
   6  10   2       60.38       68.04      1.48 o
   7  10   2       13.38       10.55      0.84 o
   8  10   2        8.53        8.26      0.80 o
   9  10   2        6.20       11.64      1.20 o
  10  10   2       19.57       18.51      1.63 o
  11  10   2        1.63        0.93      1.39 o
  -2  11   2       11.86       13.99      1.13 o
  -1  11   2        0.32        0.07      0.51 o
   0  11   2        4.72        3.91      0.54 o
   1  11   2        0.65        0.04      0.43 o
   2  11   2       17.53       16.31      0.72 o
   3  11   2        1.27        1.20      0.47 o
   4  11   2       10.48       10.81      0.73 o
   5  11   2       15.30       17.26      0.92 o
   6  11   2        1.81        0.99      0.54 o
   7  11   2        1.02        0.45      0.62 o
   8  11   2        1.67        2.45      0.91 o
   9  11   2       11.27       14.11      1.43 o
  10  11   2       12.04       15.29      1.43 o
  -1  12   2        4.45        3.96      0.91 o
   0  12   2        0.54        0.33      0.61 o
   1  12   2        0.00        0.44      0.53 o
   2  12   2        0.69        1.25      0.56 o
   3  12   2        2.55        3.43      0.59 o
   4  12   2        0.98        0.85      0.51 o
   5  12   2        4.43        4.84      0.64 o
   6  12   2       21.08       24.32      1.25 o
   7  12   2        1.24        2.24      0.74 o
   8  12   2        6.93        6.94      1.27 o
   9  12   2        4.74        1.34      0.99 o
  10  12   2        0.03       -0.93      0.93 o
   1  13   2        2.22        4.19      0.78 o
   2  13   2        0.13       -0.58      0.58 o
   3  13   2        1.27        2.17      0.74 o
   4  13   2        2.05        2.50      0.69 o
   5  13   2        7.00        8.22      0.83 o
   6  13   2       39.26       46.13      2.15 o
   7  13   2        2.48        2.23      0.80 o
   8  13   2        0.95       -0.84      0.98 o
   5  14   2        0.06       -0.46      0.77 o
  -6 -13   3        2.39        3.05      0.86 o
  -5 -13   3        0.08       -0.20      0.75 o
  -4 -13   3        3.53        2.00      0.82 o
  -3 -13   3        4.54        5.15      0.97 o
  -2 -13   3        0.51        4.50      2.41 o
  -8 -12   3        6.76        8.81      1.40 o
  -7 -12   3        0.04       -0.15      0.93 o
  -6 -12   3        0.03       -0.65      0.65 o
  -5 -12   3        1.30        1.68      0.73 o
  -4 -12   3        0.72        0.44      0.66 o
  -3 -12   3        0.32        0.62      0.62 o
  -2 -12   3       30.58       32.38      1.49 o
  -1 -12   3        4.82        4.86      0.79 o
   0 -12   3        1.47        1.69      0.77 o
  -9 -11   3        2.82        3.06      1.04 o
  -8 -11   3        5.25        8.04      1.21 o
  -7 -11   3       17.48       22.29      1.26 o
  -6 -11   3        3.52        2.71      0.75 o
  -5 -11   3        6.70        5.45      0.78 o
  -4 -11   3        8.03        6.76      0.74 o
  -3 -11   3        0.16        0.46      0.46 o
  -2 -11   3        1.71        0.85      0.54 o
  -1 -11   3       13.75       15.64      0.94 o
   0 -11   3       13.02       13.40      0.87 o
   1 -11   3       24.07       23.99      1.68 o
   2 -11   3        7.36        7.48      1.01 o
 -10 -10   3        6.16        4.94      1.23 o
  -9 -10   3        8.19        6.28      1.12 o
  -8 -10   3        1.58        1.74      0.94 o
  -7 -10   3       14.03       15.24      1.18 o
  -6 -10   3        9.91       10.18      0.88 o
  -5 -10   3        1.28        1.14      0.52 o
  -4 -10   3        1.76        1.39      0.51 o
  -3 -10   3       24.58       22.51      1.07 o
  -2 -10   3        1.46        0.03      0.37 o
  -1 -10   3       38.20       36.56      1.11 o
   0 -10   3       15.41       15.59      0.86 o
   1 -10   3       17.41       18.30      0.87 o
   2 -10   3        0.44        0.23      0.56 o
   3 -10   3       15.12       15.83      1.09 o
 -10  -9   3        0.60        0.50      0.99 o
  -9  -9   3        2.08        1.88      0.93 o
  -8  -9   3       38.62       35.92      1.86 o
  -7  -9   3       15.03       14.35      1.31 o
  -6  -9   3        1.58        0.91      0.51 o
  -5  -9   3        5.17        6.02      0.56 o
  -4  -9   3      124.70      118.90      1.83 o
  -3  -9   3       24.06       19.80      0.75 o
  -2  -9   3       24.39       23.66      0.92 o
  -1  -9   3       10.02        8.78      0.49 o
   0  -9   3       40.23       35.35      1.06 o
   1  -9   3        6.34        8.38      0.53 o
   2  -9   3        6.22        6.83      0.48 o
   3  -9   3       34.72       34.63      1.06 o
   4  -9   3        8.09        7.00      0.70 o
 -11  -8   3        9.72       12.08      1.45 o
 -10  -8   3        0.05        0.41      0.84 o
  -9  -8   3       14.34       16.52      1.53 o
  -8  -8   3       82.24       80.47      2.11 o
  -7  -8   3       14.82       13.82      0.90 o
  -6  -8   3       85.63       81.28      1.42 o
  -5  -8   3       73.48       72.16      1.24 o
  -4  -8   3        5.37        1.75      0.36 o
  -3  -8   3      362.75      330.54      2.82 o
  -2  -8   3      631.66      586.45      4.56 o
  -1  -8   3      113.14      111.93      1.18 o
   0  -8   3        0.45        0.26      0.24 o
   1  -8   3      106.43      104.33      1.39 o
   2  -8   3       28.40       30.69      0.74 o
   3  -8   3        0.50        0.27      0.36 o
   4  -8   3        0.03        0.00      0.71 o
   5  -8   3       23.46       22.59      0.82 o
 -11  -7   3        3.69        4.46      1.05 o
 -10  -7   3        3.86        4.53      0.94 o
  -9  -7   3        3.30        2.36      0.96 o
  -8  -7   3       16.75       17.42      0.99 o
  -7  -7   3       49.98       41.72      1.34 o
  -6  -7   3      199.55      184.03      2.41 o
  -5  -7   3        7.51        6.70      0.47 o
  -4  -7   3      353.14      335.83      2.99 o
  -3  -7   3       33.50       33.89      0.90 o
  -2  -7   3       39.97       37.73      0.67 o
  -1  -7   3      716.02      663.76      4.46 o
   0  -7   3      236.38      222.33      1.75 o
   1  -7   3       23.54       24.98      0.56 o
   2  -7   3       31.75       29.83      0.67 o
   3  -7   3       40.48       44.68      0.77 o
   4  -7   3        5.68        5.64      0.53 o
   5  -7   3        6.00        8.16      0.54 o
   6  -7   3        0.47       -0.31      1.20 o
 -11  -6   3        1.06       -0.31      0.77 o
 -10  -6   3        0.39       -0.38      0.75 o
  -9  -6   3       45.15       50.48      1.76 o
  -8  -6   3        0.42        0.93      0.50 o
  -7  -6   3       85.66       81.99      1.40 o
  -6  -6   3       79.30       78.37      1.27 o
  -5  -6   3      217.65      217.41      2.40 o
  -4  -6   3       25.54       27.20      0.64 o
  -3  -6   3       61.38       70.91      0.89 o
  -2  -6   3      170.66      169.58      1.35 o
  -1  -6   3      262.18      250.05      2.05 o
   0  -6   3      321.18      318.96      2.00 o
   1  -6   3        1.05        0.84      0.23 o
   2  -6   3      130.50      126.63      1.34 o
   3  -6   3       12.56       12.98      0.60 o
   4  -6   3      131.99      130.71      1.67 o
   5  -6   3        1.42        2.03      0.34 o
   6  -6   3        2.01        1.93      0.59 o
   7  -6   3        7.35        8.33      1.66 o
 -11  -5   3        7.07        6.86      1.00 o
 -10  -5   3       42.22       40.21      1.54 o
  -9  -5   3        0.73        0.55      0.54 o
  -8  -5   3       13.97       13.15      0.72 o
  -7  -5   3      168.29      177.17      1.92 o
  -6  -5   3       20.87       22.97      0.66 o
  -5  -5   3       11.54       14.04      0.53 o
  -4  -5   3      604.79      609.90      4.38 o
  -3  -5   3        5.90       12.40      0.44 o
  -2  -5   3      270.93      277.61      2.03 o
  -1  -5   3        7.56       15.04      0.42 o
   0  -5   3       39.66       40.33      0.46 o
   1  -5   3      366.11      390.10      2.71 o
   2  -5   3       52.91       48.02      0.57 o
   3  -5   3      432.50      436.02      3.58 o
   4  -5   3       37.97       40.09      0.67 o
   5  -5   3       20.36       21.40      0.49 o
   6  -5   3        0.12       -0.32      0.37 o
   7  -5   3       11.58       11.28      0.63 o
   8  -5   3        3.08        2.57      0.54 o
 -11  -4   3        0.68        1.69      0.96 o
 -10  -4   3        4.22        4.43      0.68 o
  -9  -4   3       71.84       82.02      1.64 o
  -8  -4   3      197.43      207.71      2.29 o
  -7  -4   3        0.23        0.40      0.30 o
  -6  -4   3       93.19      101.26      1.16 o
  -5  -4   3       74.86       87.84      1.04 o
  -4  -4   3       22.64       20.84      0.58 o
  -3  -4   3      270.86      291.17      2.34 o
  -2  -4   3      195.52      207.14      1.57 o
  -1  -4   3      926.36      959.91      5.34 o
   0  -4   3      334.49      321.79      1.95 o
   1  -4   3       50.89       39.73      0.45 o
   2  -4   3        0.66        0.73      0.14 o
   3  -4   3      163.41      158.23      1.38 o
   4  -4   3       45.16       39.65      0.62 o
   5  -4   3       83.72       81.01      0.97 o
   6  -4   3       20.43       19.30      0.60 o
   7  -4   3        7.74        8.78      0.59 o
   8  -4   3        5.44        4.78      0.52 o
   9  -4   3        0.52        0.20      1.37 o
 -11  -3   3        0.07        0.59      0.73 o
 -10  -3   3        0.60       -0.25      0.50 o
  -9  -3   3        8.86        8.40      0.80 o
  -8  -3   3       15.17       14.54      0.69 o
  -7  -3   3      109.45      114.07      1.35 o
  -6  -3   3       33.87       29.47      0.60 o
  -5  -3   3        2.22        5.00      0.27 o
  -4  -3   3      874.99      944.85      6.10 o
  -3  -3   3     1069.64     1179.05      7.67 o
  -2  -3   3      687.72      729.73      4.72 o
  -1  -3   3       48.22       43.79      0.49 o
   0  -3   3      633.29      658.62      3.47 o
   1  -3   3     1826.33     2010.79     10.37 o
   2  -3   3      979.84     1037.82      7.04 o
   3  -3   3      136.62      116.68      1.01 o
   4  -3   3        6.72        6.75      0.24 o
   5  -3   3        0.44        0.89      0.22 o
   6  -3   3       24.26       19.76      0.58 o
   7  -3   3       10.39       11.11      0.46 o
   8  -3   3        0.15       -0.34      0.34 o
   9  -3   3        1.98        1.60      0.46 o
 -11  -2   3        0.01       -0.20      0.64 o
 -10  -2   3        0.45       -0.15      0.55 o
  -9  -2   3       12.59       14.18      0.71 o
  -8  -2   3        7.01        6.59      0.50 o
  -7  -2   3       19.24       16.59      0.53 o
  -6  -2   3       30.56       25.79      0.66 o
  -5  -2   3      400.76      412.65      2.85 o
  -4  -2   3       58.68       52.36      0.68 o
  -3  -2   3      412.86      488.96      3.09 o
  -2  -2   3        1.78        4.42      0.20 o
  -1  -2   3      970.83      987.28      5.47 o
   0  -2   3      498.97      507.40      2.58 o
   1  -2   3      697.83      736.88      3.73 o
   2  -2   3      153.11      173.09      1.23 o
   3  -2   3      415.80      426.02      3.03 o
   4  -2   3       42.14       45.22      0.54 o
   5  -2   3        1.01        0.93      0.17 o
   6  -2   3      188.15      178.95      1.83 o
   7  -2   3       30.67       25.59      0.63 o
   8  -2   3        0.33       -0.40      0.40 o
   9  -2   3       28.43       31.60      1.79 o
  10  -2   3        0.39       -0.08      0.63 o
 -10  -1   3       17.11       19.50      1.10 o
  -9  -1   3        6.98        6.87      0.64 o
  -8  -1   3       28.35       27.57      0.77 o
  -7  -1   3        0.25        0.36      0.28 o
  -6  -1   3       84.19       85.14      0.90 o
  -5  -1   3       16.67       23.16      0.59 o
  -4  -1   3      369.72      438.81      2.90 o
  -3  -1   3       46.50       46.12      0.50 o
  -2  -1   3     1563.27     1539.49      9.34 o
  -1  -1   3       25.30       24.52      0.30 o
   0  -1   3     1859.03     1981.07     10.22 o
   1  -1   3      669.06      724.56      3.58 o
   2  -1   3      512.17      562.05      2.87 o
   3  -1   3      619.97      615.01      3.58 o
   4  -1   3        9.24        9.80      0.28 o
   5  -1   3      340.47      329.19      2.49 o
   6  -1   3       24.58       24.53      0.49 o
   7  -1   3       39.98       42.96      0.81 o
   8  -1   3        0.99       -0.36      0.36 o
   9  -1   3       20.58       16.33      0.90 o
  10  -1   3        3.00        3.08      0.66 o
 -10   0   3        0.21        0.84      0.53 o
  -9   0   3        0.09        0.18      0.46 o
  -8   0   3       15.49       18.21      0.80 o
  -7   0   3        3.32        2.45      0.28 o
  -6   0   3       38.58       35.31      0.60 o
  -5   0   3       58.35       51.35      0.52 o
  -4   0   3        4.70        2.63      0.19 o
  -3   0   3     2476.19     2562.38     14.36 o
  -2   0   3     3648.78     3770.85     19.03 o
  -1   0   3       42.95       60.19      0.46 o
   0   0   3     3284.56     3552.95     20.52 o
   1   0   3      116.50      134.92      0.75 o
   2   0   3     9453.12    10107.99     48.01 o
   3   0   3      586.18      621.13      3.19 o
   4   0   3       73.48       95.57      0.68 o
   5   0   3       67.05       67.41      0.70 o
   6   0   3       44.74       43.54      0.60 o
   7   0   3       18.08       15.28      0.52 o
   8   0   3       30.61       28.51      0.80 o
   9   0   3       14.62       15.19      0.87 o
  10   0   3        7.61        8.67      0.76 o
 -10   1   3       10.00       11.81      0.91 o
  -9   1   3       10.21       13.40      0.92 o
  -8   1   3        9.02       10.10      0.62 o
  -7   1   3       22.27       19.99      0.63 o
  -6   1   3       24.16       22.12      0.50 o
  -5   1   3        0.08        0.07      0.17 o
  -4   1   3      306.83      326.44      2.16 o
  -3   1   3       43.61       55.33      0.49 o
  -2   1   3      578.77      597.05      3.24 o
  -1   1   3    10424.21    10191.67     61.79 o
   0   1   3     1443.96     1588.84      8.34 o
   1   1   3        1.68        4.28      0.12 o
   2   1   3     2353.61     2521.38     12.13 o
   3   1   3        9.09       12.31      0.24 o
   4   1   3      131.63      112.86      0.86 o
   5   1   3      237.53      216.02      1.53 o
   6   1   3       27.07       27.08      0.44 o
   7   1   3      188.72      179.09      1.76 o
   8   1   3       17.80       18.55      0.62 o
   9   1   3        0.00        0.22      0.46 o
  10   1   3        3.52        1.22      0.55 o
  11   1   3        3.25        3.32      0.75 o
  -9   2   3        1.52        1.56      0.50 o
  -8   2   3        8.11        8.08      0.56 o
  -7   2   3       14.21       17.06      0.61 o
  -6   2   3        1.31        1.88      0.27 o
  -5   2   3        8.37        8.43      0.31 o
  -4   2   3       16.97       21.34      0.38 o
  -3   2   3        2.35        1.05      0.15 o
  -2   2   3        3.46        7.00      0.34 o
  -1   2   3      305.49      384.07      2.03 o
   0   2   3     4718.77     4948.63     26.21 o
   1   2   3     1449.46     1534.37      7.29 o
   2   2   3      295.18      296.92      1.61 o
   3   2   3      514.27      557.40      2.89 o
   4   2   3        3.03        8.98      0.25 o
   5   2   3       12.31        6.85      0.26 o
   6   2   3       10.87        8.58      0.33 o
   7   2   3      110.72      114.06      1.11 o
   8   2   3       11.22       13.53      0.61 o
   9   2   3       79.30       72.16      1.36 o
  10   2   3        0.30        0.09      0.53 o
  11   2   3        1.02       -0.64      0.79 o
  -9   3   3        0.00       -0.24      0.46 o
  -8   3   3        3.26        4.00      0.51 o
  -7   3   3       21.50       19.31      0.68 o
  -6   3   3      106.99      110.41      1.23 o
  -5   3   3        0.10        0.31      0.19 o
  -4   3   3        7.80        9.39      0.31 o
  -3   3   3        0.54        1.23      0.14 o
  -2   3   3      366.27      426.49      3.00 o
  -1   3   3      481.98      462.48      2.60 o
   0   3   3       85.95      132.84      0.85 o
   1   3   3       40.53       45.49      0.37 o
   2   3   3      309.10      317.89      1.74 o
   3   3   3      206.59      209.74      1.43 o
   4   3   3      159.35      163.48      1.28 o
   5   3   3      269.92      289.18      1.94 o
   6   3   3       42.06       53.55      0.81 o
   7   3   3       24.69       27.32      0.65 o
   8   3   3       25.78       24.52      0.65 o
   9   3   3        9.28        8.43      0.57 o
  10   3   3        6.64        6.14      0.63 o
  11   3   3        0.25       -0.61      0.61 o
  -8   4   3        9.21       10.21      0.64 o
  -7   4   3        0.32       -0.02      0.31 o
  -6   4   3        1.14        1.84      0.28 o
  -5   4   3       86.93       88.28      1.20 o
  -4   4   3       18.41       13.51      0.38 o
  -3   4   3       12.39       11.57      0.35 o
  -2   4   3        0.38        0.52      0.13 o
  -1   4   3      144.25      134.90      0.94 o
   0   4   3      444.41      479.90      2.47 o
   1   4   3      149.24      128.70      0.82 o
   2   4   3     1642.76     1781.00      9.65 o
   3   4   3       61.65       50.31      0.61 o
   4   4   3        6.55        3.02      0.24 o
   5   4   3       34.75       34.59      0.58 o
   6   4   3      125.42      134.54      1.28 o
   7   4   3       49.51       50.48      0.84 o
   8   4   3        8.73        9.26      0.50 o
   9   4   3       48.78       47.59      1.21 o
  10   4   3       39.59       40.88      1.44 o
  11   4   3        6.86        5.98      0.85 o
  12   4   3        0.04        0.18      0.86 o
  -8   5   3        0.03        0.72      1.01 o
  -7   5   3        7.45        6.76      0.51 o
  -6   5   3        6.86        9.83      0.60 o
  -5   5   3        0.14        0.04      0.27 o
  -4   5   3       54.09       54.36      0.89 o
  -3   5   3      113.48      110.74      1.10 o
  -2   5   3        6.84        8.32      0.28 o
  -1   5   3       57.06       61.57      0.61 o
   0   5   3      279.96      276.41      1.71 o
   1   5   3     1384.19     1557.27      8.28 o
   2   5   3      103.22      105.14      0.87 o
   3   5   3        0.97        0.00      0.18 o
   4   5   3      261.11      266.51      2.21 o
   5   5   3      219.61      228.45      1.79 o
   6   5   3      110.16      110.50      1.30 o
   7   5   3       12.67       12.39      0.52 o
   8   5   3        0.11       -0.28      0.28 o
   9   5   3        0.13       -0.29      0.40 o
  10   5   3       10.79        9.98      0.79 o
  11   5   3        0.10       -0.65      0.65 o
  12   5   3        0.72       -0.86      0.86 o
  -7   6   3        1.90        3.09      0.47 o
  -6   6   3        1.60        1.58      0.49 o
  -5   6   3       14.11       13.51      0.54 o
  -4   6   3       28.06       32.07      1.09 o
  -3   6   3        0.33       -0.09      0.22 o
  -2   6   3        9.54        7.70      0.34 o
  -1   6   3        3.21        4.77      0.27 o
   0   6   3        3.89        2.26      0.23 o
   1   6   3       14.02       22.87      0.41 o
   2   6   3      146.52      168.31      1.26 o
   3   6   3      540.82      604.89      3.67 o
   4   6   3       14.34       17.60      0.51 o
   5   6   3        9.32        5.91      0.30 o
   6   6   3       19.42       18.58      0.58 o
   7   6   3      381.87      380.34      3.33 o
   8   6   3       18.48       14.79      0.61 o
   9   6   3       20.41       21.14      0.87 o
  10   6   3       11.48       11.79      0.83 o
  11   6   3        2.27        2.25      0.74 o
  12   6   3        1.25        3.20      0.98 o
  -6   7   3        1.27        3.38      1.93 o
  -5   7   3        0.68        0.14      0.36 o
  -4   7   3        0.91       -0.14      0.29 o
  -3   7   3       32.31       27.82      0.71 o
  -2   7   3       54.24       50.39      0.73 o
  -1   7   3      146.84      152.44      1.32 o
   0   7   3        1.54        1.65      0.20 o
   1   7   3       18.05       17.28      0.43 o
   2   7   3      117.33      120.45      1.13 o
   3   7   3       22.14       25.16      0.55 o
   4   7   3      261.72      281.76      2.28 o
   5   7   3        0.52       -0.21      0.25 o
   6   7   3       88.04       76.94      1.23 o
   7   7   3       19.14       17.13      0.59 o
   8   7   3        1.55        1.16      0.43 o
   9   7   3        1.14        1.42      0.57 o
  10   7   3        0.02       -0.30      0.58 o
  11   7   3        4.00        6.01      0.97 o
  12   7   3        0.53        0.87      1.09 o
  -5   8   3        4.41        4.47      0.56 o
  -4   8   3        0.47        0.65      0.44 o
  -3   8   3       40.32       39.83      0.98 o
  -2   8   3       37.13       40.15      0.76 o
  -1   8   3        2.14        1.74      0.36 o
   0   8   3       39.48       43.83      0.77 o
   1   8   3      360.13      337.84      2.76 o
   2   8   3       14.48       15.27      0.50 o
   3   8   3      284.20      273.28      2.13 o
   4   8   3        3.63        3.61      0.35 o
   5   8   3       17.98       15.15      0.58 o
   6   8   3       61.60       63.44      0.98 o
   7   8   3        9.93        9.55      0.51 o
   8   8   3        7.96        8.53      0.65 o
   9   8   3       11.03       10.50      0.83 o
  10   8   3       10.58        9.04      0.94 o
  11   8   3        9.13        7.37      1.08 o
  12   8   3        5.03        5.01      1.26 o
  -4   9   3        0.13        0.19      0.44 o
  -3   9   3        3.67        3.02      0.41 o
  -2   9   3        2.61        2.83      0.44 o
  -1   9   3       89.60       88.54      1.29 o
   0   9   3       33.89       31.70      0.78 o
   1   9   3        0.86       -0.28      0.28 o
   2   9   3        0.80        1.41      0.32 o
   3   9   3      244.95      233.89      2.15 o
   4   9   3        3.71        4.68      0.40 o
   5   9   3      120.96      119.32      1.41 o
   6   9   3       15.56       15.07      0.64 o
   7   9   3       12.79       14.67      0.78 o
   8   9   3       23.03       25.38      1.00 o
   9   9   3        0.26       -0.69      0.69 o
  10   9   3        0.00       -0.11      0.72 o
  11   9   3        0.16       -0.78      0.90 o
  -3  10   3       12.87       15.36      1.19 o
  -2  10   3        5.83        5.65      0.58 o
  -1  10   3        2.14        2.24      0.47 o
   0  10   3       22.96       26.32      0.95 o
   1  10   3        0.14       -0.04      0.31 o
   2  10   3        8.48        7.81      0.53 o
   3  10   3        5.30        5.81      0.52 o
   4  10   3      111.30      107.41      1.47 o
   5  10   3       54.55       50.14      1.20 o
   6  10   3        1.61        1.25      0.56 o
   7  10   3        1.61       -0.10      0.56 o
   8  10   3       10.45        8.30      0.79 o
   9  10   3       10.59        9.43      1.11 o
  10  10   3        4.09        3.17      1.11 o
  11  10   3        1.50       -0.92      0.96 o
  -2  11   3        0.53        0.71      0.68 o
  -1  11   3        0.79        1.61      0.54 o
   0  11   3        6.69        4.94      0.56 o
   1  11   3       17.66       19.61      0.83 o
   2  11   3        6.30        7.72      0.65 o
   3  11   3       17.62       15.63      0.73 o
   4  11   3        0.26        0.07      0.46 o
   5  11   3        0.72        0.77      0.58 o
   6  11   3        0.82        0.98      0.57 o
   7  11   3        0.01       -0.49      0.53 o
   8  11   3        0.74        0.08      0.82 o
   9  11   3        3.08        2.12      0.99 o
  10  11   3       10.80       13.28      1.37 o
  -1  12   3        0.52        1.28      0.74 o
   0  12   3       16.32       17.27      1.05 o
   1  12   3        0.74        0.25      0.49 o
   2  12   3        0.04       -0.50      0.50 o
   3  12   3        1.76        1.49      0.50 o
   4  12   3        9.05       10.41      0.76 o
   5  12   3        5.50        9.71      0.82 o
   6  12   3       27.82       21.58      1.19 o
   7  12   3        0.05       -0.39      0.63 o
   8  12   3        1.65        0.38      0.88 o
   9  12   3        1.18        0.78      0.94 o
  10  12   3        4.16        4.87      1.28 o
   1  13   3        6.34        9.46      1.16 o
   2  13   3       14.80       17.66      1.09 o
   3  13   3        0.33        0.53      0.64 o
   4  13   3        0.54       -0.51      0.54 o
   5  13   3        0.05        0.70      0.65 o
   6  13   3        5.92        8.95      0.89 o
   7  13   3        4.85        4.36      1.03 o
   8  13   3        0.13       -0.87      0.87 o
   9  13   3        0.93       -0.98      0.98 o
   5  14   3        7.20        8.11      1.03 o
   6  14   3        5.77       10.63      2.09 o
  -5 -13   4        4.16        4.74      0.98 o
  -4 -13   4       25.33       31.16      2.16 o
  -8 -12   4        4.92        2.64      1.26 o
  -7 -12   4        5.69        4.95      1.07 o
  -6 -12   4       25.39       29.24      1.49 o
  -5 -12   4        0.07        0.10      0.69 o
  -4 -12   4       12.43       15.63      1.11 o
  -3 -12   4       13.24       17.34      1.10 o
  -2 -12   4        4.33        4.47      0.84 o
  -1 -12   4        0.23        1.08      0.69 o
   0 -12   4       11.77       12.83      1.18 o
  -9 -11   4       15.21       12.80      1.48 o
  -8 -11   4       12.82       12.52      1.37 o
  -7 -11   4        0.06        0.13      0.94 o
  -6 -11   4        8.66        9.46      0.93 o
  -5 -11   4        0.19       -0.60      0.60 o
  -4 -11   4        8.25        7.78      0.91 o
  -3 -11   4        3.01        1.45      0.60 o
  -2 -11   4        1.80        1.08      0.58 o
  -1 -11   4        0.01       -0.07      0.59 o
   0 -11   4        0.02        1.08      0.60 o
   1 -11   4        2.33        4.56      0.75 o
   2 -11   4        0.38        0.38      0.74 o
 -10 -10   4        1.04        0.28      1.10 o
  -9 -10   4       11.80       12.24      1.65 o
  -8 -10   4        5.17        5.99      1.10 o
  -7 -10   4        1.59        1.30      0.86 o
  -6 -10   4        1.62        1.56      0.66 o
  -5 -10   4       11.30       13.83      0.89 o
  -4 -10   4       50.30       57.85      1.71 o
  -3 -10   4        0.04       -0.21      0.48 o
  -2 -10   4       30.39       24.42      0.84 o
  -1 -10   4        5.47        5.29      0.59 o
   0 -10   4        3.24        4.17      0.60 o
   1 -10   4        3.86        4.49      0.64 o
   2 -10   4       12.88       15.33      1.02 o
   3 -10   4        2.60        3.20      0.74 o
 -10  -9   4        3.49        5.44      1.24 o
  -9  -9   4        0.02        0.39      0.89 o
  -8  -9   4        0.61        0.56      0.85 o
  -7  -9   4      102.12       98.07      2.33 o
  -6  -9   4        0.05       -0.18      0.54 o
  -5  -9   4        1.90        2.43      0.51 o
  -4  -9   4        8.11       10.05      0.74 o
  -3  -9   4        5.84        6.64      0.55 o
  -2  -9   4        0.05       -0.42      0.42 o
  -1  -9   4       82.75       78.13      1.19 o
   0  -9   4       55.93       52.56      1.07 o
   1  -9   4       13.06       14.51      0.77 o
   2  -9   4        0.78       -0.25      0.41 o
   3  -9   4       25.42       25.04      1.16 o
   4  -9   4        0.68        0.39      0.55 o
 -10  -8   4        0.80       -0.92      0.92 o
  -9  -8   4        0.02        1.02      0.77 o
  -8  -8   4       48.87       50.17      2.10 o
  -7  -8   4       59.56       52.13      1.63 o
  -6  -8   4       30.21       29.49      1.11 o
  -5  -8   4        0.21       -0.35      0.35 o
  -4  -8   4        0.44        0.07      0.34 o
  -3  -8   4       43.44       41.94      0.85 o
  -2  -8   4       12.69       10.17      0.45 o
  -1  -8   4        0.31       -0.18      0.23 o
   0  -8   4        9.29        9.60      0.51 o
   1  -8   4        1.91        3.63      0.46 o
   2  -8   4        4.38        3.89      0.39 o
   3  -8   4       73.36       73.01      1.38 o
   4  -8   4        5.91        5.29      0.48 o
   5  -8   4       46.22       47.60      1.36 o
 -11  -7   4        6.47        3.28      0.95 o
 -10  -7   4        0.00       -0.47      0.78 o
  -9  -7   4        5.61        3.95      0.83 o
  -8  -7   4        0.10       -0.21      0.64 o
  -7  -7   4        8.06        7.94      0.66 o
  -6  -7   4       29.11       25.51      0.93 o
  -5  -7   4      195.30      182.34      2.05 o
  -4  -7   4        0.15       -0.06      0.32 o
  -3  -7   4      195.72      184.47      1.60 o
  -2  -7   4       47.12       49.24      0.73 o
  -1  -7   4       95.54       98.57      1.09 o
   0  -7   4        0.08       -0.17      0.25 o
   1  -7   4       64.61       63.19      0.95 o
   2  -7   4      134.10      131.16      1.45 o
   3  -7   4       95.58       89.12      1.22 o
   4  -7   4        0.18        0.75      0.31 o
   5  -7   4       10.25       11.28      0.53 o
   6  -7   4        1.04        2.28      0.53 o
 -11  -6   4        0.03        0.54      0.84 o
 -10  -6   4        0.66        0.30      0.76 o
  -9  -6   4       12.99       12.95      1.17 o
  -8  -6   4       41.84       49.02      1.49 o
  -7  -6   4       51.47       52.07      1.18 o
  -6  -6   4       48.38       47.10      1.04 o
  -5  -6   4      166.78      162.52      2.02 o
  -4  -6   4      104.79       97.12      1.17 o
  -3  -6   4        5.63        4.98      0.32 o
  -2  -6   4       81.23       70.64      0.81 o
  -1  -6   4      300.59      280.36      2.28 o
   0  -6   4       12.50       12.10      0.37 o
   1  -6   4      138.48      130.86      1.22 o
   2  -6   4        2.62        3.39      0.26 o
   3  -6   4      170.91      163.88      1.58 o
   4  -6   4        4.45        5.53      0.37 o
   5  -6   4       14.79       13.84      0.65 o
   6  -6   4        1.23        0.61      0.47 o
   7  -6   4        4.61        6.31      1.02 o
 -11  -5   4        8.11        9.15      1.31 o
 -10  -5   4        7.54        8.60      0.97 o
  -9  -5   4        9.47       10.50      0.89 o
  -8  -5   4        7.85       10.60      0.69 o
  -7  -5   4       70.41       70.05      1.25 o
  -6  -5   4       56.91       56.46      1.05 o
  -5  -5   4       71.09       70.33      1.00 o
  -4  -5   4       54.24       52.31      0.82 o
  -3  -5   4       28.84       17.91      0.45 o
  -2  -5   4       75.40       82.14      0.87 o
  -1  -5   4        7.41        2.65      0.21 o
   0  -5   4       11.84        8.88      0.24 o
   1  -5   4      119.59      126.07      1.11 o
   2  -5   4      265.64      248.71      2.00 o
   3  -5   4       92.92       82.89      0.87 o
   4  -5   4       58.90       53.87      0.80 o
   5  -5   4       72.38       73.34      1.36 o
   6  -5   4        9.10        8.43      0.47 o
   7  -5   4        0.39        0.41      0.52 o
   8  -5   4        1.74        1.49      0.96 o
 -11  -4   4        3.60        2.29      1.08 o
 -10  -4   4       16.85       20.17      1.07 o
  -9  -4   4       65.90       75.44      1.71 o
  -8  -4   4       11.72       10.19      0.70 o
  -7  -4   4       12.55       14.01      0.55 o
  -6  -4   4        1.49        1.50      0.31 o
  -5  -4   4        5.20        8.39      0.39 o
  -4  -4   4        6.55        4.40      0.32 o
  -3  -4   4      315.83      305.69      2.54 o
  -2  -4   4      134.58      128.26      1.32 o
  -1  -4   4       39.29       40.21      0.52 o
   0  -4   4      544.04      621.23      3.71 o
   1  -4   4        1.96        0.76      0.12 o
   2  -4   4        2.33        3.00      0.24 o
   3  -4   4      471.16      445.31      3.22 o
   4  -4   4       82.45       79.58      0.86 o
   5  -4   4        5.01        5.54      0.32 o
   6  -4   4        9.55        8.18      0.50 o
   7  -4   4        3.36        2.34      0.32 o
   8  -4   4        2.25        2.60      0.35 o
 -11  -3   4        0.12        0.52      0.79 o
 -10  -3   4        1.35        0.70      0.56 o
  -9  -3   4        0.05        0.52      0.53 o
  -8  -3   4       64.23       75.20      1.55 o
  -7  -3   4      175.02      188.29      1.87 o
  -6  -3   4      188.18      186.13      1.69 o
  -5  -3   4       42.66       47.40      0.72 o
  -4  -3   4      253.00      253.51      1.98 o
  -3  -3   4       42.20       53.51      0.74 o
  -2  -3   4      102.61       77.87      0.82 o
  -1  -3   4        1.57        0.95      0.17 o
   0  -3   4      112.64      132.43      0.87 o
   1  -3   4       43.01       53.88      0.51 o
   2  -3   4      108.56      130.01      1.00 o
   3  -3   4      320.95      307.35      2.05 o
   4  -3   4       54.33       55.03      0.67 o
   5  -3   4      118.26      114.30      1.25 o
   6  -3   4       28.00       26.70      0.57 o
   7  -3   4        3.48        3.97      0.38 o
   8  -3   4        0.14       -0.33      0.33 o
   9  -3   4        0.08       -0.45      0.45 o
 -10  -2   4        0.40        0.27      0.60 o
  -9  -2   4        3.40        3.45      0.54 o
  -8  -2   4       33.23       31.11      0.91 o
  -7  -2   4       15.15       14.69      0.57 o
  -6  -2   4        0.00       -0.21      0.26 o
  -5  -2   4        6.90        8.09      0.34 o
  -4  -2   4      127.13      132.94      1.25 o
  -3  -2   4        3.43       14.90      0.51 o
  -2  -2   4      141.38      129.57      1.10 o
  -1  -2   4     1466.51     1498.13      8.35 o
   0  -2   4        5.30        8.59      0.26 o
   1  -2   4      279.59      304.88      1.70 o
   2  -2   4      357.65      403.74      2.12 o
   3  -2   4      287.01      319.25      2.08 o
   4  -2   4      324.27      290.82      2.24 o
   5  -2   4      964.90      938.33      6.48 o
   6  -2   4       19.64       21.86      0.49 o
   7  -2   4       14.74       13.09      0.49 o
   8  -2   4        8.66        8.48      0.51 o
   9  -2   4        0.87       -0.56      0.56 o
  10  -2   4        0.71        0.16      0.56 o
 -10  -1   4        0.23        0.82      0.58 o
  -9  -1   4        5.18        6.97      0.71 o
  -8  -1   4        2.74        3.56      0.45 o
  -7  -1   4       32.91       36.61      0.79 o
  -6  -1   4       93.78       96.67      1.10 o
  -5  -1   4       95.82      106.90      1.10 o
  -4  -1   4      378.88      383.87      2.76 o
  -3  -1   4      216.32      234.39      1.75 o
  -2  -1   4        6.04       18.50      0.36 o
  -1  -1   4      161.37      143.42      0.97 o
   0  -1   4      308.27      308.33      1.71 o
   1  -1   4        9.83        7.79      0.18 o
   2  -1   4     1350.89     1488.94      7.55 o
   3  -1   4      482.19      511.32      2.78 o
   4  -1   4      188.79      162.57      1.19 o
   5  -1   4       25.27       23.12      0.60 o
   6  -1   4       69.95       68.95      0.88 o
   7  -1   4      326.47      319.02      2.95 o
   8  -1   4        0.04        0.22      0.38 o
   9  -1   4        1.79        1.75      0.48 o
  10  -1   4        3.36        2.95      0.99 o
 -10   0   4        4.35        4.60      0.89 o
  -9   0   4        0.23        0.61      0.49 o
  -8   0   4       47.02       52.46      1.26 o
  -7   0   4       54.29       53.99      0.87 o
  -6   0   4      102.55      107.53      1.34 o
  -5   0   4       14.42       15.09      0.36 o
  -4   0   4        6.92        4.74      0.23 o
  -3   0   4      889.68      981.37      5.40 o
  -2   0   4     1632.26     1696.41      8.95 o
  -1   0   4      441.45      480.56      2.68 o
   0   0   4       81.37       94.12      0.79 o
   1   0   4     2332.83     2366.08     11.45 o
   2   0   4     4136.96     4760.82     22.76 o
   3   0   4       30.64       39.83      0.39 o
   4   0   4     3013.80     3293.93     17.27 o
   5   0   4      111.05      114.58      1.05 o
   6   0   4      115.23      117.99      1.14 o
   7   0   4      125.90      129.30      1.47 o
   8   0   4       33.90       33.53      0.93 o
   9   0   4       28.17       27.66      1.01 o
  10   0   4        1.38        0.13      0.53 o
  -9   1   4        4.77        3.41      0.60 o
  -8   1   4       28.67       26.20      0.93 o
  -7   1   4       18.72       18.96      0.64 o
  -6   1   4       47.75       49.40      0.79 o
  -5   1   4      232.61      226.74      1.72 o
  -4   1   4      155.73      133.18      1.13 o
  -3   1   4     1248.97     1355.31      7.52 o
  -2   1   4      573.21      600.11      3.37 o
  -1   1   4     1098.68     1202.01      6.13 o
   0   1   4      833.60      850.69      4.57 o
   1   1   4      769.34      772.17      4.05 o
   2   1   4     1106.31     1158.04      5.79 o
   3   1   4      601.52      590.63      2.97 o
   4   1   4     1216.32     1336.87      7.18 o
   5   1   4        6.47        7.40      0.26 o
   6   1   4        2.79        2.75      0.22 o
   7   1   4        1.33        1.04      0.29 o
   8   1   4        0.02       -0.30      0.30 o
   9   1   4        3.90        3.09      0.56 o
  10   1   4        8.69        6.23      0.67 o
  11   1   4        0.10       -0.59      0.80 o
  -9   2   4        5.55        7.09      0.76 o
  -8   2   4        0.34        0.75      0.44 o
  -7   2   4       20.71       22.87      0.72 o
  -6   2   4       20.93       20.59      0.60 o
  -5   2   4        1.36        1.04      0.23 o
  -4   2   4       34.37       32.98      0.50 o
  -3   2   4      274.19      257.94      1.81 o
  -2   2   4      609.42      624.44      3.48 o
  -1   2   4      293.32      305.21      1.76 o
   0   2   4      251.48      275.15      1.51 o
   1   2   4       34.63       30.16      0.30 o
   2   2   4     1908.33     1907.84      9.25 o
   3   2   4     1792.98     1897.56     10.27 o
   4   2   4       45.45       51.05      0.51 o
   5   2   4        3.78        4.86      0.24 o
   6   2   4       54.36       57.95      0.78 o
   7   2   4      131.97      126.16      1.27 o
   8   2   4       12.81       14.70      0.64 o
   9   2   4        0.01       -0.39      0.39 o
  10   2   4        0.03       -0.38      0.50 o
  11   2   4        2.76        2.05      0.71 o
  -9   3   4        0.56        1.13      0.72 o
  -8   3   4        0.93        2.14      0.49 o
  -7   3   4        6.78        4.60      0.47 o
  -6   3   4        6.09        7.43      0.41 o
  -5   3   4        0.01       -0.13      0.21 o
  -4   3   4       19.04       20.01      0.44 o
  -3   3   4        0.07        0.84      0.21 o
  -2   3   4        6.01        9.37      0.24 o
  -1   3   4       17.31       25.49      0.32 o
   0   3   4        1.58        2.23      0.13 o
   1   3   4      230.09      265.35      1.47 o
   2   3   4      709.10      725.19      3.90 o
   3   3   4      797.76      755.02      4.35 o
   4   3   4      856.38      887.82      5.26 o
   5   3   4      659.56      691.49      4.02 o
   6   3   4        7.95        8.91      0.30 o
   7   3   4       14.68       15.20      0.52 o
   8   3   4       49.67       44.40      0.82 o
   9   3   4       74.24       74.88      1.43 o
  10   3   4        0.38        0.44      0.48 o
  11   3   4        0.16       -0.07      0.65 o
  -8   4   4        1.01        2.96      0.78 o
  -7   4   4        5.52        6.57      0.50 o
  -6   4   4        5.63        4.90      0.39 o
  -5   4   4       50.69       50.85      0.75 o
  -4   4   4        0.37        0.10      0.25 o
  -3   4   4       20.70       20.25      0.40 o
  -2   4   4      234.42      230.06      1.67 o
  -1   4   4        3.78        7.70      0.22 o
   0   4   4       26.23       23.55      0.41 o
   1   4   4      488.34      443.02      2.34 o
   2   4   4      304.44      312.51      1.89 o
   3   4   4      263.93      225.14      1.57 o
   4   4   4       69.26       58.74      0.70 o
   5   4   4      155.02      160.72      1.47 o
   6   4   4       26.02       24.51      0.52 o
   7   4   4       20.34       20.74      0.58 o
   8   4   4        3.95        3.16      0.37 o
   9   4   4        0.32        0.13      0.39 o
  10   4   4       23.74       21.19      1.08 o
  11   4   4        1.87        1.77      0.65 o
  12   4   4        4.13        4.06      1.01 o
  -7   5   4        0.16        0.19      0.35 o
  -6   5   4       13.06       11.05      0.59 o
  -5   5   4        4.34        3.71      0.34 o
  -4   5   4       15.97       12.51      0.35 o
  -3   5   4      128.56      122.39      1.13 o
  -2   5   4        0.03        0.02      0.16 o
  -1   5   4      115.00       88.17      0.76 o
   0   5   4       22.88       21.55      0.32 o
   1   5   4        5.64       12.84      0.50 o
   2   5   4        1.62        1.60      0.18 o
   3   5   4      906.62     1056.16      6.56 o
   4   5   4      591.39      583.97      3.94 o
   5   5   4      215.03      235.96      1.88 o
   6   5   4        0.50       -0.15      0.26 o
   7   5   4       14.00       11.81      0.49 o
   8   5   4        0.01       -0.29      0.29 o
   9   5   4        1.23        1.11      0.40 o
  10   5   4        0.98        0.84      0.55 o
  11   5   4        3.54        2.94      0.71 o
  12   5   4        0.06       -0.71      0.80 o
  -7   6   4        1.21        1.01      0.82 o
  -6   6   4       15.33       17.81      0.90 o
  -5   6   4        0.01       -0.04      0.26 o
  -4   6   4      105.52      102.29      1.53 o
  -3   6   4        3.79        4.32      0.26 o
  -2   6   4        0.01       -0.12      0.18 o
  -1   6   4       75.94       75.63      0.79 o
   0   6   4       26.86       31.10      0.49 o
   1   6   4        2.67        0.88      0.18 o
   2   6   4      588.27      604.72      3.64 o
   3   6   4       35.56       45.79      0.63 o
   4   6   4      681.59      623.26      4.15 o
   5   6   4       24.82       11.80      0.53 o
   6   6   4      168.58      168.25      1.68 o
   7   6   4       29.62       28.58      0.79 o
   8   6   4        3.45        2.13      0.40 o
   9   6   4       20.34       20.25      0.87 o
  10   6   4        1.16       -0.36      0.56 o
  11   6   4        3.38        4.31      0.77 o
  12   6   4        1.10        0.44      1.01 o
  -6   7   4        3.66        6.23      0.61 o
  -5   7   4        1.23        0.36      0.33 o
  -4   7   4       10.10        9.26      0.44 o
  -3   7   4       21.56       23.11      0.74 o
  -2   7   4       40.62       37.96      0.73 o
  -1   7   4       12.81       15.01      0.43 o
   0   7   4       83.71       87.21      0.89 o
   1   7   4        4.98        4.56      0.25 o
   2   7   4      329.13      369.23      2.60 o
   3   7   4        3.30        2.62      0.25 o
   4   7   4      203.67      218.96      1.97 o
   5   7   4        8.00        7.65      0.48 o
   6   7   4      692.94      666.94      5.52 o
   7   7   4      132.08      139.77      1.63 o
   8   7   4        4.15        3.75      0.49 o
   9   7   4       13.16       14.53      0.83 o
  10   7   4       40.51       43.20      1.53 o
  11   7   4       16.18       17.92      1.31 o
  12   7   4        0.26        1.21      0.96 o
  -5   8   4        2.29        1.50      0.73 o
  -4   8   4        2.21        2.49      0.38 o
  -3   8   4       11.53        9.70      0.60 o
  -2   8   4        0.11        0.13      0.27 o
  -1   8   4        0.06       -0.28      0.28 o
   0   8   4       12.38       12.88      0.41 o
   1   8   4      187.03      180.19      1.68 o
   2   8   4       11.65       10.45      0.45 o
   3   8   4        0.03       -0.22      0.22 o
   4   8   4        3.16        2.37      0.33 o
   5   8   4        0.07       -0.36      0.36 o
   6   8   4        5.90        5.57      0.45 o
   7   8   4        0.46        0.26      0.38 o
   8   8   4      182.10      174.62      2.14 o
   9   8   4       14.95       18.48      1.00 o
  10   8   4        2.03        2.65      0.81 o
  11   8   4        4.08        3.93      0.94 o
  12   8   4        5.84        4.84      1.29 o
  -4   9   4        0.45        0.70      0.53 o
  -3   9   4        1.81        1.34      0.39 o
  -2   9   4        2.68        3.21      0.39 o
  -1   9   4        8.99        6.87      0.47 o
   0   9   4       22.93       22.43      0.70 o
   1   9   4        5.37        4.99      0.39 o
   2   9   4      183.39      188.77      1.90 o
   3   9   4       55.55       50.17      0.89 o
   4   9   4        1.32        0.58      0.33 o
   5   9   4        0.09       -0.32      0.32 o
   6   9   4        0.64        0.12      0.44 o
   7   9   4       14.46       12.89      0.85 o
   8   9   4        0.00       -0.37      0.37 o
   9   9   4        8.85        8.12      0.94 o
  10   9   4        0.01       -0.19      0.71 o
  11   9   4        2.44        3.18      1.15 o
  -3  10   4        3.79        3.16      0.97 o
  -2  10   4       16.99       17.49      0.87 o
  -1  10   4        0.01       -0.15      0.43 o
   0  10   4        2.43        2.23      0.46 o
   1  10   4        0.01       -0.20      0.34 o
   2  10   4       50.01       48.38      1.01 o
   3  10   4       48.80       50.78      1.09 o
   4  10   4        3.00        2.95      0.44 o
   5  10   4        0.78        0.77      0.43 o
   6  10   4       37.05       36.93      1.55 o
   7  10   4        4.82        3.71      0.76 o
   8  10   4       11.02       10.55      0.86 o
   9  10   4        1.60        0.87      0.85 o
  10  10   4        0.00       -1.08      1.08 o
  11  10   4        0.08        0.61      1.11 o
  -2  11   4        6.45        6.30      0.85 o
  -1  11   4       12.75       11.35      0.82 o
   0  11   4        6.95        6.57      0.61 o
   1  11   4        5.11        3.98      0.52 o
   2  11   4        4.27        6.90      0.55 o
   3  11   4        1.30        1.85      0.46 o
   4  11   4      137.40      138.28      1.97 o
   5  11   4       38.45       38.43      1.30 o
   6  11   4        0.45        0.06      0.54 o
   7  11   4        0.01       -0.38      0.56 o
   8  11   4        5.02        6.55      0.87 o
   9  11   4        9.88        9.62      1.20 o
  10  11   4        0.28       -0.18      0.89 o
   0  12   4        0.01       -0.51      0.51 o
   1  12   4        0.29        0.03      0.51 o
   2  12   4        2.06        1.87      0.53 o
   3  12   4        0.00       -0.45      0.45 o
   4  12   4       34.82       36.56      1.21 o
   5  12   4        0.45        0.15      0.55 o
   6  12   4        5.47        4.80      0.95 o
   7  12   4        0.12       -0.52      0.64 o
   8  12   4       25.96       28.25      2.08 o
   9  12   4        7.04        9.52      1.28 o
  10  12   4        3.89        2.03      1.18 o
   1  13   4        0.18        0.21      0.80 o
   2  13   4        1.34        1.54      0.63 o
   3  13   4        1.86        1.34      0.60 o
   4  13   4        1.36        1.04      0.60 o
   5  13   4        0.60        0.29      0.62 o
   6  13   4       19.75       24.08      1.21 o
   7  13   4        2.38        1.53      0.96 o
   8  13   4        2.15        0.40      1.14 o
   9  13   4        0.68        0.86      1.82 o
   5  14   4        7.39       11.83      1.48 o
   6  14   4        6.16       11.25      3.21 o
  -7 -12   5       12.42       15.68      1.51 o
  -6 -12   5        1.42        1.01      0.76 o
  -5 -12   5        9.81       15.58      1.16 o
  -4 -12   5        0.86        1.11      0.72 o
  -3 -12   5        3.93        4.37      0.86 o
  -2 -12   5       24.42       28.39      1.43 o
  -1 -12   5        0.52        0.30      0.67 o
  -8 -11   5        0.12        0.30      1.04 o
  -7 -11   5        2.01        2.23      1.08 o
  -6 -11   5        3.97        4.60      0.89 o
  -5 -11   5       34.03       38.06      1.69 o
  -4 -11   5        3.23        2.03      0.70 o
  -3 -11   5       46.13       48.46      1.59 o
  -2 -11   5        1.75        1.27      0.63 o
  -1 -11   5       11.58       14.90      1.06 o
   0 -11   5        1.58        2.27      0.67 o
   1 -11   5        8.45        8.59      1.00 o
  -9 -10   5        0.05       -0.42      0.97 o
  -8 -10   5        6.00        7.92      1.18 o
  -7 -10   5        0.80        1.17      0.90 o
  -6 -10   5       17.33       18.60      1.28 o
  -5 -10   5       40.42       41.54      1.43 o
  -4 -10   5        7.52        6.96      0.75 o
  -3 -10   5        1.54        1.26      0.55 o
  -2 -10   5       19.17       18.47      0.92 o
  -1 -10   5       27.14       28.11      1.07 o
   0 -10   5       42.65       45.67      1.49 o
   1 -10   5       18.22       20.15      0.98 o
   2 -10   5        5.37        5.83      0.73 o
   3 -10   5        3.21        4.85      0.89 o
 -10  -9   5        1.32        1.07      1.09 o
  -9  -9   5        5.88        4.12      1.09 o
  -8  -9   5        4.71        4.27      0.99 o
  -7  -9   5        1.44        1.28      0.96 o
  -6  -9   5       12.53       15.03      1.13 o
  -5  -9   5        2.74        2.68      0.60 o
  -4  -9   5       39.30       39.35      1.24 o
  -3  -9   5      107.09      103.37      2.06 o
  -2  -9   5        0.01       -0.39      0.39 o
  -1  -9   5      152.81      156.36      2.05 o
   0  -9   5        2.25        3.25      0.47 o
   1  -9   5        2.69        4.22      0.54 o
   2  -9   5       49.64       53.29      1.32 o
   3  -9   5        4.76        5.28      0.63 o
   4  -9   5        1.57        1.77      0.63 o
 -10  -8   5        7.52        5.24      1.26 o
  -9  -8   5        1.10       -0.15      0.89 o
  -8  -8   5        7.54        6.86      0.98 o
  -7  -8   5       38.90       33.17      1.55 o
  -6  -8   5        0.04       -0.49      0.49 o
  -5  -8   5       28.13       29.91      1.06 o
  -4  -8   5      106.18      103.99      1.52 o
  -3  -8   5       33.96       32.68      0.80 o
  -2  -8   5        6.48        5.90      0.40 o
  -1  -8   5       23.73       23.38      0.51 o
   0  -8   5       63.08       56.72      1.05 o
   1  -8   5      252.33      252.52      2.77 o
   2  -8   5        0.14        0.22      0.35 o
   3  -8   5       90.44       88.35      1.39 o
   4  -8   5       40.04       41.17      1.77 o
   5  -8   5        2.54        2.32      0.57 o
 -10  -7   5        2.95        1.49      0.88 o
  -9  -7   5        0.18        0.79      0.79 o
  -8  -7   5        0.15       -0.54      0.74 o
  -7  -7   5        0.10        0.17      0.59 o
  -6  -7   5       58.52       56.99      1.32 o
  -5  -7   5       13.28        9.17      0.58 o
  -4  -7   5       56.20       53.64      1.06 o
  -3  -7   5      334.26      314.00      2.46 o
  -2  -7   5      205.84      201.66      1.81 o
  -1  -7   5        0.06        0.16      0.24 o
   0  -7   5       43.96       43.43      0.81 o
   1  -7   5        0.01        0.09      0.26 o
   2  -7   5        2.99        3.32      0.42 o
   3  -7   5       32.17       33.43      0.86 o
   4  -7   5        6.38        5.14      0.52 o
   5  -7   5       88.86       86.59      1.48 o
   6  -7   5       10.50       12.49      1.59 o
 -10  -6   5        2.27        2.22      0.89 o
  -9  -6   5       26.11       28.37      1.58 o
  -8  -6   5        1.82        2.04      0.64 o
  -7  -6   5        0.03        0.24      0.46 o
  -6  -6   5        0.83        1.89      0.41 o
  -5  -6   5      100.43       98.36      1.53 o
  -4  -6   5      155.66      149.71      1.84 o
  -3  -6   5       39.73       39.83      0.73 o
  -2  -6   5      556.95      540.56      3.70 o
  -1  -6   5      137.48      122.32      1.24 o
   0  -6   5       36.93       36.99      0.58 o
   1  -6   5        0.00       -0.09      0.21 o
   2  -6   5      139.19      120.42      1.32 o
   3  -6   5        0.30        0.03      0.21 o
   4  -6   5       14.74       15.20      0.53 o
   5  -6   5       12.12       12.26      0.52 o
   6  -6   5       15.90       16.99      0.66 o
   7  -6   5       25.32       23.01      1.17 o
 -10  -5   5        2.64        4.43      0.97 o
  -9  -5   5        0.44        0.58      0.62 o
  -8  -5   5        0.65        0.63      0.54 o
  -7  -5   5        9.27       12.03      0.67 o
  -6  -5   5        0.12       -0.12      0.34 o
  -5  -5   5      143.55      147.44      1.64 o
  -4  -5   5       56.17       64.46      1.10 o
  -3  -5   5      133.96      116.43      1.26 o
  -2  -5   5      165.38      154.07      1.55 o
  -1  -5   5      698.00      720.93      4.42 o
   0  -5   5      235.26      229.14      1.75 o
   1  -5   5       60.99       43.44      0.53 o
   2  -5   5       35.88       37.67      0.68 o
   3  -5   5      106.03      102.11      1.01 o
   4  -5   5      127.22      111.62      1.12 o
   5  -5   5       44.16       48.74      0.92 o
   6  -5   5        8.02        8.78      0.49 o
   7  -5   5        4.60        4.61      0.41 o
   8  -5   5        8.10        9.71      1.12 o
 -10  -4   5        2.79        2.17      0.73 o
  -9  -4   5       13.76       14.38      1.35 o
  -8  -4   5        0.07        0.77      0.48 o
  -7  -4   5       53.66       53.32      1.11 o
  -6  -4   5       67.08       62.13      0.97 o
  -5  -4   5       48.89       54.14      0.93 o
  -4  -4   5      127.83      122.29      1.34 o
  -3  -4   5       52.69       55.29      1.07 o
  -2  -4   5      363.64      379.72      2.94 o
  -1  -4   5        1.04        0.59      0.15 o
   0  -4   5      533.84      544.11      3.32 o
   1  -4   5      406.50      417.53      2.77 o
   2  -4   5      332.40      332.89      2.47 o
   3  -4   5      111.79      103.39      0.98 o
   4  -4   5        1.39        1.22      0.19 o
   5  -4   5        3.16        4.27      0.24 o
   6  -4   5        5.26        6.52      0.43 o
   7  -4   5       46.43       45.59      0.95 o
   8  -4   5        0.31        0.15      0.37 o
 -10  -3   5       12.57       13.59      1.15 o
  -9  -3   5       11.15       10.87      0.78 o
  -8  -3   5       13.43       13.85      0.80 o
  -7  -3   5        8.68        9.09      0.59 o
  -6  -3   5        1.69        2.80      0.33 o
  -5  -3   5      405.69      397.17      3.06 o
  -4  -3   5        2.18        3.73      0.34 o
  -3  -3   5       19.51       22.43      0.53 o
  -2  -3   5      190.97      209.53      1.67 o
  -1  -3   5      782.23      789.90      5.09 o
   0  -3   5       95.66       91.79      0.73 o
   1  -3   5       10.05       14.54      0.44 o
   2  -3   5      938.06      965.72      5.59 o
   3  -3   5      172.46      171.65      1.28 o
   4  -3   5        4.72        4.59      0.24 o
   5  -3   5       37.11       37.15      0.57 o
   6  -3   5        0.18       -0.08      0.23 o
   7  -3   5        3.76        4.11      0.40 o
   8  -3   5       47.72       50.10      1.11 o
   9  -3   5        9.06        9.18      0.96 o
 -10  -2   5        1.66        2.98      0.73 o
  -9  -2   5        2.83        3.35      0.58 o
  -8  -2   5       42.05       41.69      1.17 o
  -7  -2   5        5.47        5.47      0.52 o
  -6  -2   5       25.77       25.90      0.67 o
  -5  -2   5      237.24      229.73      1.99 o
  -4  -2   5      197.36      207.52      1.76 o
  -3  -2   5     1024.76     1113.31      7.69 o
  -2  -2   5        2.13        2.47      0.21 o
  -1  -2   5      835.05      898.94      5.54 o
   0  -2   5      439.70      494.56      2.93 o
   1  -2   5     2147.76     2319.74     11.71 o
   2  -2   5      201.57      197.54      1.27 o
   3  -2   5      102.09       97.61      0.86 o
   4  -2   5       80.06       83.72      0.89 o
   5  -2   5      319.61      303.59      2.41 o
   6  -2   5       10.18        8.69      0.36 o
   7  -2   5       44.04       43.78      0.96 o
   8  -2   5        3.58        2.62      0.39 o
   9  -2   5        0.07       -0.36      0.46 o
  10  -2   5        2.33        1.35      1.01 o
 -10  -1   5        3.51        4.64      0.73 o
  -9  -1   5        1.23        0.69      0.58 o
  -8  -1   5        8.71       10.43      0.63 o
  -7  -1   5        0.00        0.10      0.36 o
  -6  -1   5      157.81      158.92      1.62 o
  -5  -1   5        0.82        0.01      0.23 o
  -4  -1   5       77.97       71.81      0.84 o
  -3  -1   5       38.58       22.74      0.59 o
  -2  -1   5       96.36      127.24      1.03 o
  -1  -1   5      264.33      296.44      2.01 o
   0  -1   5        7.47        5.94      0.22 o
   1  -1   5      966.89     1071.56      5.48 o
   2  -1   5      334.82      336.00      1.91 o
   3  -1   5     1190.08     1286.47      6.87 o
   4  -1   5       17.27       19.11      0.36 o
   5  -1   5      318.90      303.47      2.30 o
   6  -1   5      223.98      211.70      1.93 o
   7  -1   5       86.68       79.30      1.19 o
   8  -1   5       18.51       20.43      0.70 o
   9  -1   5        1.17        1.65      0.48 o
  10  -1   5        1.24        2.09      0.68 o
 -10   0   5        0.45       -0.10      0.65 o
  -9   0   5        2.91        2.30      0.53 o
  -8   0   5        0.29        1.20      0.48 o
  -7   0   5       12.38       11.83      0.52 o
  -6   0   5       19.45       19.06      0.56 o
  -5   0   5        5.61        6.40      0.32 o
  -4   0   5        8.31        8.99      0.34 o
  -3   0   5      481.92      480.31      2.98 o
  -2   0   5       48.70       59.73      0.56 o
  -1   0   5      218.11      241.43      1.56 o
   0   0   5      207.84      221.41      1.36 o
   1   0   5       64.49       67.03      0.53 o
   2   0   5      227.22      302.33      1.62 o
   3   0   5        0.63        0.40      0.11 o
   4   0   5     3257.56     3535.19     18.08 o
   5   0   5      205.41      215.35      1.53 o
   6   0   5       89.20       96.63      1.07 o
   7   0   5       58.06       53.65      0.84 o
   8   0   5       13.67       11.44      0.62 o
   9   0   5        3.09        3.35      0.52 o
  10   0   5        1.18        1.76      0.55 o
  -9   1   5        0.63        1.37      0.56 o
  -8   1   5        1.56        1.97      0.50 o
  -7   1   5        7.77        9.26      0.67 o
  -6   1   5       12.10        9.53      0.53 o
  -5   1   5        3.71        2.96      0.28 o
  -4   1   5      675.37      681.06      4.18 o
  -3   1   5      292.53      282.45      1.95 o
  -2   1   5       58.95       59.79      0.52 o
  -1   1   5     1389.64     1442.86      7.66 o
   0   1   5      529.42      566.61      3.30 o
   1   1   5       72.99       80.70      0.62 o
   2   1   5       41.97       53.20      0.45 o
   3   1   5     1207.59     1305.24      6.69 o
   4   1   5     1187.44     1324.21      7.28 o
   5   1   5       91.76      109.16      0.96 o
   6   1   5      373.66      367.67      2.68 o
   7   1   5       90.47       84.45      1.11 o
   8   1   5        2.04        2.10      0.38 o
   9   1   5        0.55       -0.28      0.47 o
  10   1   5        9.74       12.00      1.35 o
  11   1   5        0.06       -0.56      0.74 o
  -9   2   5        4.79        3.60      0.71 o
  -8   2   5        0.47        1.15      0.44 o
  -7   2   5       22.12       20.14      0.81 o
  -6   2   5       39.04       39.30      0.90 o
  -5   2   5        0.00        0.04      0.38 o
  -4   2   5        0.68        0.23      0.19 o
  -3   2   5      167.57      143.76      1.10 o
  -2   2   5     3977.55     4139.44     22.56 o
  -1   2   5      256.57      243.77      1.45 o
   0   2   5       11.61       16.47      0.30 o
   1   2   5      895.10      921.06      4.96 o
   2   2   5      176.88      186.70      1.19 o
   3   2   5      547.51      644.11      3.75 o
   4   2   5       16.52       22.38      0.37 o
   5   2   5      360.49      380.45      2.46 o
   6   2   5       85.07       74.69      0.85 o
   7   2   5      106.78      100.83      1.12 o
   8   2   5        0.04        0.01      0.36 o
   9   2   5       49.06       48.20      1.13 o
  10   2   5        0.05       -0.48      0.48 o
  11   2   5        2.07        2.03      0.68 o
  -8   3   5        0.20        0.99      0.47 o
  -7   3   5       14.26       14.78      0.73 o
  -6   3   5        0.14       -0.10      0.27 o
  -5   3   5       16.07       13.47      0.46 o
  -4   3   5       18.45       18.58      0.52 o
  -3   3   5       11.52       11.05      0.30 o
  -2   3   5      181.11      207.92      1.36 o
  -1   3   5      938.08      991.23      5.32 o
   0   3   5     2940.04     3232.87     15.82 o
   1   3   5      684.98      677.46      3.65 o
   2   3   5      485.21      544.65      3.04 o
   3   3   5      102.71      127.35      1.02 o
   4   3   5       65.52       97.09      0.91 o
   5   3   5       10.96       10.07      0.32 o
   6   3   5        0.43        0.30      0.19 o
   7   3   5       10.34       10.75      0.43 o
   8   3   5      223.52      208.67      2.09 o
   9   3   5        8.68        8.28      0.63 o
  10   3   5        1.29        0.39      0.49 o
  11   3   5        2.19       -0.23      0.66 o
  -8   4   5        3.11        3.92      0.61 o
  -7   4   5        7.12        5.89      0.61 o
  -6   4   5        6.08        7.79      0.48 o
  -5   4   5        0.85        0.65      0.27 o
  -4   4   5        0.63        0.61      0.22 o
  -3   4   5      219.27      223.41      1.80 o
  -2   4   5      349.19      352.86      2.47 o
  -1   4   5        0.27        0.38      0.11 o
   0   4   5        0.10        0.44      0.17 o
   1   4   5        2.94        2.86      0.17 o
   2   4   5      214.07      207.77      1.39 o
   3   4   5      221.99      226.81      1.59 o
   4   4   5        5.60        8.10      0.30 o
   5   4   5       68.30       76.15      0.87 o
   6   4   5       35.52       37.65      0.60 o
   7   4   5      296.41      302.42      2.31 o
   8   4   5        2.99        1.78      0.36 o
   9   4   5       37.54       37.64      1.10 o
  10   4   5       44.49       40.99      1.56 o
  11   4   5        0.01       -0.53      0.53 o
  12   4   5        1.76        1.46      1.15 o
  -7   5   5        1.11        1.82      0.48 o
  -6   5   5        2.53        3.58      0.47 o
  -5   5   5       38.72       34.04      0.72 o
  -4   5   5       73.85       70.46      0.93 o
  -3   5   5       22.56       20.71      0.47 o
  -2   5   5       15.43       14.54      0.44 o
  -1   5   5       41.35       34.96      0.50 o
   0   5   5       97.31       89.08      0.76 o
   1   5   5       82.37       68.91      1.33 o
   2   5   5      458.05      472.73      2.76 o
   3   5   5      114.14      113.21      1.00 o
   4   5   5       41.17       41.13      0.63 o
   5   5   5        5.31        6.75      0.35 o
   6   5   5       34.13       39.33      0.76 o
   7   5   5       20.93       21.94      0.68 o
   8   5   5       22.15       21.56      0.68 o
   9   5   5       24.85       28.83      0.91 o
  10   5   5        1.55        0.36      0.54 o
  11   5   5        2.76        2.37      0.69 o
  12   5   5        1.36       -0.83      0.83 o
  -7   6   5        0.15        0.36      0.66 o
  -6   6   5        2.04        1.95      0.43 o
  -5   6   5       32.43       30.23      0.80 o
  -4   6   5        1.11        0.91      0.33 o
  -3   6   5       43.88       41.58      0.69 o
  -2   6   5      237.52      225.31      1.76 o
  -1   6   5        1.08        1.78      0.21 o
   0   6   5      558.41      575.92      3.53 o
   1   6   5       29.34       34.76      0.52 o
   2   6   5      109.01      104.05      0.88 o
   3   6   5       40.88       32.06      0.51 o
   4   6   5      207.64      195.49      1.70 o
   5   6   5      547.80      559.87      4.35 o
   6   6   5       51.48       53.53      0.90 o
   7   6   5       23.66       22.98      0.73 o
   8   6   5        0.15       -0.35      0.35 o
   9   6   5        1.91        0.88      0.46 o
  10   6   5        0.14       -0.36      0.46 o
  11   6   5        1.45        1.63      0.72 o
  12   6   5        2.85        3.15      0.96 o
  -6   7   5        0.21        0.46      0.93 o
  -5   7   5        0.25        0.38      0.35 o
  -4   7   5        6.54        6.24      0.44 o
  -3   7   5       55.19       55.80      0.98 o
  -2   7   5       25.86       21.93      0.69 o
  -1   7   5       29.93       26.64      0.60 o
   0   7   5        9.58        9.66      0.41 o
   1   7   5      100.33       95.78      0.93 o
   2   7   5      164.65      160.76      1.32 o
   3   7   5       24.53       18.75      0.50 o
   4   7   5      188.39      215.20      1.86 o
   5   7   5       59.62       56.84      0.99 o
   6   7   5      383.75      359.20      3.68 o
   7   7   5       73.08       74.88      1.16 o
   8   7   5        4.39        4.32      0.39 o
   9   7   5        7.63        6.13      0.67 o
  10   7   5        0.94        0.75      0.66 o
  11   7   5        0.33       -0.60      0.62 o
  12   7   5        5.21        6.24      1.04 o
  -5   8   5        3.20        2.97      0.54 o
  -4   8   5        4.11        3.67      0.46 o
  -3   8   5        2.33        1.22      0.40 o
  -2   8   5       15.16       14.51      0.58 o
  -1   8   5        5.50        5.75      0.40 o
   0   8   5       32.48       26.40      0.59 o
   1   8   5        4.05        4.45      0.31 o
   2   8   5       18.83       16.03      0.51 o
   3   8   5      156.64      141.11      1.40 o
   4   8   5       77.93       72.62      0.95 o
   5   8   5        1.06        0.48      0.41 o
   6   8   5        7.12        6.76      0.54 o
   7   8   5      136.48      140.14      1.92 o
   8   8   5       22.89       30.11      1.03 o
   9   8   5       33.60       36.11      1.30 o
  10   8   5        0.23        0.30      0.62 o
  11   8   5        1.03        1.00      0.83 o
  12   8   5        0.00       -0.88      0.88 o
  -4   9   5        5.97        6.11      0.65 o
  -3   9   5       19.43       21.40      0.92 o
  -2   9   5        7.38        7.30      0.54 o
  -1   9   5       36.71       36.06      0.87 o
   0   9   5        0.73       -0.09      0.33 o
   1   9   5       14.33       14.93      0.55 o
   2   9   5        7.73        8.14      0.44 o
   3   9   5        9.40        6.65      0.45 o
   4   9   5       27.58       27.01      0.77 o
   5   9   5       24.89       21.46      0.73 o
   6   9   5      120.98      122.33      1.85 o
   7   9   5       15.41       11.34      0.69 o
   8   9   5        0.24       -0.55      0.65 o
   9   9   5       13.52       12.73      1.10 o
  10   9   5        0.82        0.45      0.72 o
  11   9   5       17.40       18.91      1.36 o
  -3  10   5        0.60       -0.48      0.57 o
  -2  10   5       23.46       23.70      1.05 o
  -1  10   5       20.76       23.03      0.95 o
   0  10   5        9.01        9.85      0.61 o
   1  10   5       11.95       11.00      0.54 o
   2  10   5       27.42       29.19      0.83 o
   3  10   5       55.65       59.91      1.17 o
   4  10   5       62.81       67.69      1.15 o
   5  10   5        0.36       -0.04      0.41 o
   6  10   5        3.16        3.42      0.60 o
   7  10   5       11.84       11.99      0.86 o
   8  10   5       29.48       35.20      1.97 o
   9  10   5        1.28        1.04      0.93 o
  10  10   5        0.00       -0.83      0.83 o
  11  10   5        1.99        0.56      1.01 o
  -2  11   5        0.49       -0.31      0.66 o
  -1  11   5        1.30        0.76      0.56 o
   0  11   5       14.26       13.46      0.76 o
   1  11   5        7.40        6.74      0.61 o
   2  11   5       10.51       10.10      0.61 o
   3  11   5        3.16        2.38      0.47 o
   4  11   5       14.40       15.29      0.79 o
   5  11   5       17.79       16.92      0.84 o
   6  11   5        0.04       -0.52      0.52 o
   7  11   5        5.67        6.25      0.78 o
   8  11   5       21.49       26.10      1.87 o
   9  11   5        5.00        6.44      1.28 o
  10  11   5        1.66        1.06      0.94 o
   0  12   5        0.00       -0.54      0.54 o
   1  12   5        2.13        2.66      0.60 o
   2  12   5        0.29       -0.14      0.50 o
   3  12   5        0.02       -0.29      0.46 o
   4  12   5        1.91        2.17      0.57 o
   5  12   5        1.50        0.53      0.55 o
   6  12   5        0.02       -0.59      0.59 o
   7  12   5        6.26        9.39      1.00 o
   8  12   5        0.16       -0.33      1.06 o
   9  12   5        8.85        9.55      1.23 o
  10  12   5        2.05        1.55      1.03 o
   2  13   5        0.15       -0.56      0.60 o
   3  13   5        6.47        7.49      0.76 o
   4  13   5       11.56       14.57      0.90 o
   5  13   5        3.49        1.70      0.68 o
   6  13   5        0.14       -0.66      0.72 o
   7  13   5        0.03       -0.69      0.70 o
   8  13   5        1.53        0.24      1.43 o
   9  13   5        2.74        8.20      3.21 o
  -6 -12   6        2.06        0.76      0.98 o
  -5 -12   6        8.65        9.91      1.08 o
  -4 -12   6        8.91        7.67      0.95 o
  -3 -12   6        0.01       -0.26      0.73 o
  -2 -12   6        3.08        2.80      0.90 o
  -8 -11   6        0.03       -0.86      1.05 o
  -7 -11   6        0.19       -0.68      0.99 o
  -6 -11   6        0.73        1.58      0.82 o
  -5 -11   6        0.55       -0.35      0.66 o
  -4 -11   6        4.08        4.77      0.79 o
  -3 -11   6        6.93        7.93      0.85 o
  -2 -11   6       48.61       47.20      1.58 o
  -1 -11   6        7.47        8.16      0.92 o
   0 -11   6        3.76        2.21      0.72 o
   1 -11   6        2.38        2.00      0.89 o
  -9 -10   6       21.35       23.64      1.78 o
  -8 -10   6        0.12        0.48      0.94 o
  -7 -10   6        2.12        0.69      1.22 o
  -6 -10   6        0.45        0.50      0.74 o
  -5 -10   6        0.90        1.11      0.72 o
  -4 -10   6        1.33        1.58      0.78 o
  -3 -10   6        9.53        9.43      0.82 o
  -2 -10   6       14.95       16.24      0.96 o
  -1 -10   6        0.30        0.20      0.50 o
   0 -10   6       52.83       61.04      1.70 o
   1 -10   6        7.58        9.46      0.77 o
   2 -10   6        1.90        2.76      0.66 o
  -9  -9   6        0.00       -0.03      1.05 o
  -8  -9   6        1.26        3.39      1.00 o
  -7  -9   6        1.51        1.32      0.88 o
  -6  -9   6        1.21        1.30      0.73 o
  -5  -9   6        6.21        4.56      0.78 o
  -4  -9   6       14.51       14.10      0.87 o
  -3  -9   6       39.13       38.31      1.25 o
  -2  -9   6       31.12       31.15      1.03 o
  -1  -9   6        0.83        2.16      0.49 o
   0  -9   6       18.51       17.56      0.80 o
   1  -9   6       50.68       56.89      1.35 o
   2  -9   6        2.55        2.72      0.55 o
   3  -9   6        1.31        1.66      0.60 o
   4  -9   6        0.02        0.18      0.59 o
 -10  -8   6        0.00       -0.81      0.99 o
  -9  -8   6        1.29        2.53      1.06 o
  -8  -8   6       40.56       38.17      2.64 o
  -7  -8   6       10.28       12.09      1.20 o
  -6  -8   6        0.03        0.38      0.65 o
  -5  -8   6       41.00       35.89      1.40 o
  -4  -8   6        1.33        1.92      0.45 o
  -3  -8   6        9.12        9.97      0.55 o
  -2  -8   6        8.66        6.48      0.46 o
  -1  -8   6      309.90      293.91      2.78 o
   0  -8   6      181.95      171.37      2.19 o
   1  -8   6       26.70       29.44      1.12 o
   2  -8   6       12.82       14.31      0.80 o
   3  -8   6        4.09        4.77      0.52 o
   4  -8   6        7.00        9.84      0.75 o
   5  -8   6        2.94        2.92      0.71 o
 -10  -7   6        0.19        0.19      1.09 o
  -9  -7   6       12.09       12.48      1.28 o
  -8  -7   6       13.58       11.79      1.08 o
  -7  -7   6       33.62       33.37      1.94 o
  -6  -7   6       17.21       15.05      0.98 o
  -5  -7   6        0.07       -0.38      0.38 o
  -4  -7   6      299.42      286.39      3.13 o
  -3  -7   6      150.83      143.12      1.51 o
  -2  -7   6       40.08       37.26      0.73 o
  -1  -7   6      109.86      114.13      1.25 o
   0  -7   6       54.04       54.44      0.94 o
   1  -7   6       50.58       52.16      1.02 o
   2  -7   6      171.88      165.73      2.10 o
   3  -7   6        3.79        3.13      0.39 o
   4  -7   6        0.34        0.49      0.38 o
   5  -7   6        9.23        8.96      0.68 o
   6  -7   6        1.46        2.45      0.94 o
 -10  -6   6        2.30        0.95      0.87 o
  -9  -6   6        5.31        4.83      0.95 o
  -8  -6   6        4.34        4.65      0.79 o
  -7  -6   6        7.06        6.97      0.72 o
  -6  -6   6      129.72      132.23      1.74 o
  -5  -6   6        6.10        6.68      0.53 o
  -4  -6   6       35.10       32.94      0.79 o
  -3  -6   6       99.38      100.72      1.25 o
  -2  -6   6     1025.13      975.49      6.27 o
  -1  -6   6      118.02      102.55      1.09 o
   0  -6   6       16.38       15.68      0.45 o
   1  -6   6      755.43      729.48      5.37 o
   2  -6   6       22.46       19.22      0.60 o
   3  -6   6        0.02        0.04      0.27 o
   4  -6   6       27.91       28.92      0.72 o
   5  -6   6       12.95       12.37      0.60 o
   6  -6   6        5.74        6.49      0.48 o
   7  -6   6        0.66        0.30      0.60 o
 -10  -5   6        3.56        4.76      0.95 o
  -9  -5   6        0.00       -0.73      0.73 o
  -8  -5   6        0.39       -0.18      0.51 o
  -7  -5   6        3.35        3.56      0.53 o
  -6  -5   6        0.48        0.66      0.36 o
  -5  -5   6      204.26      191.47      2.11 o
  -4  -5   6      106.06       95.76      1.47 o
  -3  -5   6       31.04       30.99      0.77 o
  -2  -5   6       38.61       44.76      0.71 o
  -1  -5   6        3.22        6.38      0.29 o
   0  -5   6        7.90        9.39      0.33 o
   1  -5   6       78.31       86.99      0.93 o
   2  -5   6       14.58       10.50      0.37 o
   3  -5   6      219.40      228.45      2.04 o
   4  -5   6        7.33        8.31      0.40 o
   5  -5   6        2.44        2.60      0.31 o
   6  -5   6        0.02       -0.03      0.30 o
   7  -5   6        2.26        1.81      0.40 o
   8  -5   6        1.20        1.63      0.44 o
 -10  -4   6        1.53        1.09      0.82 o
  -9  -4   6        3.12        4.98      0.76 o
  -8  -4   6        2.52        1.80      0.58 o
  -7  -4   6        4.61        4.72      0.53 o
  -6  -4   6       60.84       57.28      0.99 o
  -5  -4   6        0.06       -0.11      0.32 o
  -4  -4   6       25.30       23.18      0.72 o
  -3  -4   6      294.24      309.09      2.76 o
  -2  -4   6       61.27       61.49      0.83 o
  -1  -4   6       23.11       20.77      0.46 o
   0  -4   6      707.34      730.31      4.20 o
   1  -4   6      770.43      755.08      5.07 o
   2  -4   6        3.84        2.43      0.24 o
   3  -4   6       78.67       65.25      0.78 o
   4  -4   6       52.66       50.23      0.70 o
   5  -4   6       32.10       31.37      0.62 o
   6  -4   6       31.02       29.51      0.70 o
   7  -4   6        0.00       -0.30      0.32 o
   8  -4   6        3.88        4.76      0.58 o
 -10  -3   6       23.55       26.21      1.62 o
  -9  -3   6       17.74       21.02      1.10 o
  -8  -3   6        1.34        0.01      0.52 o
  -7  -3   6        2.65        1.86      0.42 o
  -6  -3   6      108.59      107.77      1.32 o
  -5  -3   6       43.30       49.94      0.86 o
  -4  -3   6      174.74      173.50      1.73 o
  -3  -3   6       12.57       11.03      0.46 o
  -2  -3   6      620.44      622.67      4.19 o
  -1  -3   6      929.47      965.92      6.21 o
   0  -3   6        0.37        0.14      0.15 o
   1  -3   6       10.84        9.26      0.26 o
   2  -3   6        1.51        0.87      0.15 o
   3  -3   6      300.35      301.76      2.29 o
   4  -3   6       23.07       21.49      0.39 o
   5  -3   6      133.94      123.53      1.16 o
   6  -3   6        1.20        1.12      0.30 o
   7  -3   6       33.03       29.10      0.87 o
   8  -3   6        2.21        2.29      0.48 o
   9  -3   6        2.37        2.73      0.60 o
 -10  -2   6        3.31        3.79      0.81 o
  -9  -2   6        9.21       10.34      0.78 o
  -8  -2   6       24.25       27.95      1.02 o
  -7  -2   6        7.27        9.72      0.69 o
  -6  -2   6        0.75       -0.07      0.34 o
  -5  -2   6       11.45        8.93      0.43 o
  -4  -2   6       55.42       59.76      0.88 o
  -3  -2   6      234.39      229.69      1.82 o
  -2  -2   6        4.50        2.12      0.22 o
  -1  -2   6        2.94        6.88      0.28 o
   0  -2   6      738.74      762.08      4.64 o
   1  -2   6     1263.81     1285.23      7.34 o
   2  -2   6        3.56        6.45      0.22 o
   3  -2   6        4.52        4.55      0.18 o
   4  -2   6       57.42       54.44      0.63 o
   5  -2   6       23.97       21.15      0.48 o
   6  -2   6       27.78       24.96      0.60 o
   7  -2   6        8.73        8.61      0.69 o
   8  -2   6       13.03       13.29      0.66 o
   9  -2   6        5.08        3.49      0.62 o
 -10  -1   6        1.70        1.92      0.71 o
  -9  -1   6        0.54        0.75      0.62 o
  -8  -1   6       11.99       13.65      0.72 o
  -7  -1   6       35.88       37.95      1.54 o
  -6  -1   6       48.51       47.21      0.90 o
  -5  -1   6       10.85       10.31      0.48 o
  -4  -1   6       19.44       18.15      0.48 o
  -3  -1   6       99.69      123.09      1.11 o
  -2  -1   6      326.15      359.34      2.46 o
  -1  -1   6      640.84      692.64      4.35 o
   0  -1   6       25.84       16.78      0.37 o
   1  -1   6      171.33      172.40      1.10 o
   2  -1   6      820.25      941.15      5.22 o
   3  -1   6       80.83       84.52      0.70 o
   4  -1   6       28.80       27.45      0.38 o
   5  -1   6       61.65       56.81      0.69 o
   6  -1   6       95.07       90.20      1.37 o
   7  -1   6        0.04       -0.31      0.31 o
   8  -1   6       19.12       21.16      0.78 o
   9  -1   6        0.77        0.17      0.52 o
  10  -1   6        2.14        3.07      0.72 o
  -9   0   6        0.39       -0.11      0.57 o
  -8   0   6        3.60        2.77      0.58 o
  -7   0   6        0.14       -0.34      0.34 o
  -6   0   6       43.88       41.12      0.78 o
  -5   0   6      169.23      177.80      1.70 o
  -4   0   6        0.18        0.18      0.23 o
  -3   0   6        8.07        8.33      0.30 o
  -2   0   6       43.33       47.54      0.56 o
  -1   0   6       65.09       49.51      0.54 o
   0   0   6      647.57      660.91      4.44 o
   1   0   6      390.38      399.17      2.34 o
   2   0   6        0.92        2.77      0.16 o
   3   0   6      146.76      154.20      1.05 o
   4   0   6      455.78      478.29      2.95 o
   5   0   6      246.12      242.93      1.70 o
   6   0   6       19.12       21.25      0.54 o
   7   0   6       20.01       21.82      0.61 o
   8   0   6        0.15       -0.11      0.37 o
   9   0   6        8.49        9.09      0.67 o
  10   0   6       25.49       24.94      1.07 o
  -9   1   6        4.24        2.98      0.85 o
  -8   1   6        3.22        3.26      0.60 o
  -7   1   6       49.60       45.70      1.20 o
  -6   1   6        0.01       -0.02      0.28 o
  -5   1   6        4.30        2.39      0.35 o
  -4   1   6      135.60      142.09      1.28 o
  -3   1   6      254.22      251.70      2.05 o
  -2   1   6      359.02      351.45      2.30 o
  -1   1   6       53.04       49.71      0.51 o
   0   1   6       79.92       77.27      0.72 o
   1   1   6       15.40        7.90      0.23 o
   2   1   6      364.63      357.71      1.99 o
   3   1   6      696.76      720.11      4.16 o
   4   1   6      306.17      333.74      2.12 o
   5   1   6        5.87        5.98      0.28 o
   6   1   6      377.69      374.01      2.66 o
   7   1   6       16.56       15.00      0.56 o
   8   1   6       23.04       26.43      0.85 o
   9   1   6       10.44       11.94      0.75 o
  10   1   6        3.94        5.59      0.84 o
  11   1   6        1.11        0.72      0.66 o
  -9   2   6        2.55        4.58      1.04 o
  -8   2   6        1.17        0.93      0.50 o
  -7   2   6        0.16        0.32      0.41 o
  -6   2   6       62.67       62.19      1.11 o
  -5   2   6      140.06      137.26      1.27 o
  -4   2   6      461.56      436.94      3.20 o
  -3   2   6      471.06      459.13      3.11 o
  -2   2   6      433.85      416.98      2.84 o
  -1   2   6      300.56      294.99      1.92 o
   0   2   6       25.03       26.62      0.44 o
   1   2   6        8.43        3.97      0.19 o
   2   2   6      107.42       95.06      0.83 o
   3   2   6        0.90        2.49      0.17 o
   4   2   6      163.99      134.39      1.15 o
   5   2   6        9.64       10.00      0.36 o
   6   2   6       74.42       70.38      0.79 o
   7   2   6       13.92       15.27      0.46 o
   8   2   6       11.42       10.57      0.59 o
   9   2   6        4.47        3.50      0.49 o
  10   2   6       18.51       19.05      0.97 o
  11   2   6        0.99        0.46      0.64 o
  -8   3   6        2.97        3.49      0.62 o
  -7   3   6        0.19        0.53      0.46 o
  -6   3   6        0.38        0.37      0.35 o
  -5   3   6        0.02        0.43      0.26 o
  -4   3   6      310.72      305.34      2.35 o
  -3   3   6       10.17        8.77      0.32 o
  -2   3   6      195.64      186.31      1.40 o
  -1   3   6      358.93      346.83      2.28 o
   0   3   6       93.05      113.39      0.88 o
   1   3   6        8.67        3.32      0.18 o
   2   3   6      209.37      215.01      1.57 o
   3   3   6        0.04        0.20      0.11 o
   4   3   6        9.04       15.55      0.38 o
   5   3   6      237.61      230.95      1.60 o
   6   3   6       10.08        8.35      0.33 o
   7   3   6       24.20       25.89      0.59 o
   8   3   6       32.52       29.90      0.82 o
   9   3   6        2.88        4.58      0.56 o
  10   3   6        0.03       -0.47      0.47 o
  11   3   6        9.05        7.47      0.86 o
  -8   4   6        0.96        1.46      0.77 o
  -7   4   6        3.70        3.87      0.70 o
  -6   4   6        4.30        4.50      0.46 o
  -5   4   6        0.16        0.32      0.37 o
  -4   4   6        1.30        0.69      0.24 o
  -3   4   6       96.46      100.00      1.07 o
  -2   4   6       12.34       11.40      0.33 o
  -1   4   6       68.07       44.82      0.55 o
   0   4   6      216.44      242.47      1.57 o
   1   4   6      100.77      110.62      0.95 o
   2   4   6      340.25      382.81      2.42 o
   3   4   6       95.05       95.53      0.87 o
   4   4   6      494.60      512.05      3.33 o
   5   4   6        0.04       -0.12      0.22 o
   6   4   6      209.20      201.21      1.64 o
   7   4   6        0.05        0.37      0.25 o
   8   4   6      121.72      117.21      1.55 o
   9   4   6       15.04       13.30      0.67 o
  10   4   6        0.51       -0.49      0.51 o
  11   4   6        4.63        4.52      0.79 o
  -7   5   6        0.08       -0.12      0.52 o
  -6   5   6        5.50        6.09      0.84 o
  -5   5   6        2.39        2.55      0.37 o
  -4   5   6        6.58        7.32      0.43 o
  -3   5   6       11.99        8.93      0.37 o
  -2   5   6       21.46       27.55      0.47 o
  -1   5   6      612.03      607.55      4.13 o
   0   5   6       11.13       17.77      0.37 o
   1   5   6      336.06      340.21      2.16 o
   2   5   6       38.56       39.22      0.52 o
   3   5   6       24.94       26.23      0.44 o
   4   5   6        2.85        2.40      0.23 o
   5   5   6        7.42        7.24      0.35 o
   6   5   6       16.24       12.89      0.48 o
   7   5   6       34.02       39.95      0.72 o
   8   5   6       97.82      101.38      1.27 o
   9   5   6       49.41       44.65      1.22 o
  10   5   6        1.11        0.37      0.54 o
  11   5   6        4.59        5.19      0.83 o
  12   5   6        2.55        1.69      0.93 o
  -6   6   6        0.03       -0.15      0.59 o
  -5   6   6        2.81        3.00      0.42 o
  -4   6   6        9.54        8.27      0.44 o
  -3   6   6        3.13        2.18      0.31 o
  -2   6   6      233.27      215.21      1.87 o
  -1   6   6       42.90       40.20      0.65 o
   0   6   6        2.50        4.61      0.24 o
   1   6   6      297.58      297.51      2.14 o
   2   6   6       61.05       68.07      0.72 o
   3   6   6        8.56        9.15      0.32 o
   4   6   6        0.87        0.38      0.24 o
   5   6   6       11.70       10.35      0.46 o
   6   6   6        0.07       -0.28      0.28 o
   7   6   6        1.77        0.57      0.35 o
   8   6   6        1.03        0.99      0.28 o
   9   6   6       26.30       25.80      0.95 o
  10   6   6        2.29        1.74      0.57 o
  11   6   6        0.15        0.24      0.67 o
  12   6   6        0.22       -0.73      0.73 o
  -6   7   6        0.69        0.80      0.57 o
  -5   7   6        3.24        2.14      0.48 o
  -4   7   6        2.91        4.01      0.44 o
  -3   7   6        0.01        0.22      0.30 o
  -2   7   6       23.01       18.33      0.56 o
  -1   7   6       20.31       19.21      0.57 o
   0   7   6      152.11      140.00      1.34 o
   1   7   6      251.99      255.21      1.94 o
   2   7   6       16.52       19.26      0.50 o
   3   7   6       97.03       91.84      0.92 o
   4   7   6      200.25      206.12      1.76 o
   5   7   6        1.56        1.83      0.34 o
   6   7   6       55.55       60.17      1.20 o
   7   7   6        0.03       -0.31      0.31 o
   8   7   6       26.23       26.10      0.84 o
   9   7   6        0.24        0.06      0.47 o
  10   7   6        1.56        3.06      0.78 o
  11   7   6        1.61        1.14      0.91 o
  12   7   6        5.59        3.56      0.95 o
  -5   8   6        3.35        1.86      0.65 o
  -4   8   6        0.04       -0.43      0.43 o
  -3   8   6        4.18        4.71      0.42 o
  -2   8   6        1.09        0.31      0.33 o
  -1   8   6        1.85        3.09      0.39 o
   0   8   6       48.22       50.33      0.84 o
   1   8   6      133.14      130.33      1.27 o
   2   8   6        7.60        6.64      0.37 o
   3   8   6      626.50      622.12      4.06 o
   4   8   6       10.80       10.42      0.43 o
   5   8   6      554.38      538.18      4.21 o
   6   8   6       56.41       57.11      1.13 o
   7   8   6        0.02       -0.25      0.42 o
   8   8   6        0.25       -0.42      0.45 o
   9   8   6        8.85       12.08      0.89 o
  10   8   6       55.39       56.91      1.66 o
  11   8   6        7.77       10.66      1.22 o
  -4   9   6        1.28        0.10      0.64 o
  -3   9   6        1.35        1.44      0.51 o
  -2   9   6        0.21       -0.28      0.40 o
  -1   9   6        8.41        8.28      0.57 o
   0   9   6        1.29        1.13      0.39 o
   1   9   6       34.05       32.67      0.76 o
   2   9   6      234.65      234.03      2.05 o
   3   9   6       17.79       16.65      0.58 o
   4   9   6        0.08       -0.06      0.31 o
   5   9   6      141.24      137.21      1.64 o
   6   9   6        6.54        4.83      0.54 o
   7   9   6       88.18       84.20      1.55 o
   8   9   6        4.31        3.07      0.63 o
   9   9   6       65.65       72.46      2.11 o
  10   9   6        2.81        2.90      0.84 o
  11   9   6        0.19        0.84      0.93 o
  -3  10   6        1.04        1.39      0.76 o
  -2  10   6        9.05        9.13      0.81 o
  -1  10   6        0.06       -0.06      0.44 o
   0  10   6        0.28        0.85      0.44 o
   1  10   6       18.02       20.01      0.75 o
   2  10   6        0.09        0.59      0.38 o
   3  10   6       35.81       33.02      0.95 o
   4  10   6       62.64       62.01      1.07 o
   5  10   6        1.02        0.05      0.38 o
   6  10   6        0.05       -0.45      0.45 o
   7  10   6       11.08       12.44      0.98 o
   8  10   6        4.42        5.43      0.98 o
   9  10   6        0.51       -0.36      0.77 o
  10  10   6        2.67        0.95      1.03 o
  11  10   6        6.74        6.86      1.25 o
  -1  11   6       12.44       12.31      0.95 o
   0  11   6        1.38        1.83      0.52 o
   1  11   6        0.71        0.61      0.48 o
   2  11   6       11.38       14.45      0.70 o
   3  11   6        0.01        0.50      0.43 o
   4  11   6        1.57        2.74      0.51 o
   5  11   6        0.05       -0.40      0.48 o
   6  11   6        4.09        3.98      0.64 o
   7  11   6        0.99       -0.19      0.58 o
   8  11   6        2.34        2.13      0.88 o
   9  11   6        1.63        1.40      0.90 o
  10  11   6        3.49        2.21      0.98 o
   0  12   6        5.50        7.55      0.79 o
   1  12   6        2.97        3.08      0.75 o
   2  12   6        8.95       11.62      0.89 o
   3  12   6        4.86        3.54      0.57 o
   4  12   6       20.10       19.82      0.89 o
   5  12   6        4.66        3.94      0.68 o
   6  12   6        7.65        5.95      0.76 o
   7  12   6        1.18       -0.37      0.70 o
   8  12   6        2.39        1.17      0.84 o
   9  12   6        0.00       -0.99      0.99 o
  10  12   6        0.07       -0.91      0.91 o
   2  13   6        3.30        3.91      0.72 o
   3  13   6        1.05        0.97      0.63 o
   4  13   6        2.66        2.04      0.61 o
   5  13   6        0.15       -0.13      0.59 o
   6  13   6        0.00       -0.41      0.79 o
   7  13   6        4.54        4.97      0.85 o
   8  13   6        0.85       -0.59      1.08 o
  -4 -12   7        0.22        0.49      0.83 o
  -3 -12   7        0.90        0.10      0.79 o
  -7 -11   7        4.32        6.03      1.18 o
  -6 -11   7        3.47        1.27      0.97 o
  -5 -11   7        9.01       11.17      1.15 o
  -4 -11   7        4.41        3.79      0.84 o
  -3 -11   7        7.03        8.49      0.93 o
  -2 -11   7        0.67        0.67      0.87 o
  -1 -11   7        0.30       -0.44      0.65 o
   0 -11   7        0.27        0.35      0.66 o
  -8 -10   7        1.61        0.22      0.97 o
  -7 -10   7        5.26        2.82      1.00 o
  -6 -10   7       23.26       27.63      1.89 o
  -5 -10   7        0.80        0.39      0.71 o
  -4 -10   7        0.37        0.30      0.64 o
  -3 -10   7        4.19        2.23      0.67 o
  -2 -10   7        3.81        2.32      0.64 o
  -1 -10   7        3.04        3.97      0.68 o
   0 -10   7        0.96        0.49      0.56 o
   1 -10   7        2.12        1.57      0.64 o
   2 -10   7        3.09        2.13      0.87 o
  -9  -9   7        2.41        2.03      1.16 o
  -8  -9   7        0.04        0.27      0.87 o
  -7  -9   7        0.09       -0.30      0.82 o
  -6  -9   7       26.60       24.42      1.44 o
  -5  -9   7       19.86       22.40      1.33 o
  -4  -9   7       30.43       33.89      1.33 o
  -3  -9   7       11.62        9.01      0.77 o
  -2  -9   7        6.52        6.84      0.66 o
  -1  -9   7       17.28       19.34      0.87 o
   0  -9   7        0.55        0.01      0.44 o
   1  -9   7       32.67       29.59      1.11 o
   2  -9   7        3.87        4.60      0.70 o
   3  -9   7        8.08        8.91      0.82 o
  -9  -8   7        5.34        5.12      1.24 o
  -8  -8   7        0.17        0.20      0.86 o
  -7  -8   7        7.14        7.06      1.34 o
  -6  -8   7        3.85        1.17      0.92 o
  -5  -8   7        6.49        7.86      0.89 o
  -4  -8   7      118.11      115.31      2.07 o
  -3  -8   7       15.46       11.65      0.62 o
  -2  -8   7       15.51       15.50      0.75 o
  -1  -8   7        0.13        0.62      0.43 o
   0  -8   7        3.30        4.42      0.52 o
   1  -8   7        1.22        1.86      0.51 o
   2  -8   7        0.84        1.67      0.47 o
   3  -8   7       54.18       57.22      1.94 o
   4  -8   7        0.03        0.52      0.56 o
   5  -8   7       40.15       43.14      1.81 o
  -9  -7   7        0.95       -0.98      0.98 o
  -8  -7   7       10.44        9.50      1.09 o
  -7  -7   7       42.53       37.22      1.64 o
  -6  -7   7        2.35        1.28      0.63 o
  -5  -7   7       73.10       67.17      1.48 o
  -4  -7   7       34.21       30.48      0.89 o
  -3  -7   7        0.16       -0.28      0.31 o
  -2  -7   7        6.57        6.75      0.40 o
  -1  -7   7        8.37        8.17      0.38 o
   0  -7   7       27.48       26.39      0.79 o
   1  -7   7       24.16       19.47      0.69 o
   2  -7   7       17.42       17.27      0.75 o
   3  -7   7        9.28        8.90      0.59 o
   4  -7   7       17.43       19.96      0.83 o
   5  -7   7        1.07        0.99      0.58 o
   6  -7   7        5.14        6.89      0.82 o
 -10  -6   7        0.34        0.83      0.90 o
  -9  -6   7        0.27        0.48      0.80 o
  -8  -6   7        0.00       -0.65      0.65 o
  -7  -6   7       14.47       14.40      1.09 o
  -6  -6   7       10.27        8.84      0.72 o
  -5  -6   7        0.80       -0.44      0.44 o
  -4  -6   7       55.45       49.65      1.06 o
  -3  -6   7      208.95      200.00      2.05 o
  -2  -6   7       45.20       42.16      0.73 o
  -1  -6   7       28.32       29.48      0.61 o
   0  -6   7       43.44       39.26      0.70 o
   1  -6   7        0.34        0.09      0.28 o
   2  -6   7        5.75        3.10      0.34 o
   3  -6   7        9.94        7.82      0.46 o
   4  -6   7       11.83       11.89      0.55 o
   5  -6   7       50.17       50.01      1.72 o
   6  -6   7        0.65        0.25      0.41 o
   7  -6   7        0.01       -0.81      0.84 o
 -10  -5   7        0.04       -0.37      0.80 o
  -9  -5   7        4.07        2.86      1.14 o
  -8  -5   7        0.17       -0.42      0.65 o
  -7  -5   7        6.65        5.40      0.66 o
  -6  -5   7        0.98        0.81      0.42 o
  -5  -5   7        1.54        0.75      0.39 o
  -4  -5   7        3.00        2.63      0.46 o
  -3  -5   7       91.07       92.77      1.44 o
  -2  -5   7       31.43       30.88      0.72 o
  -1  -5   7      175.61      160.50      1.36 o
   0  -5   7       60.69       58.99      0.70 o
   1  -5   7      186.70      179.92      1.60 o
   2  -5   7      367.86      333.77      2.65 o
   3  -5   7       81.98       81.64      1.06 o
   4  -5   7       40.57       35.32      0.81 o
   5  -5   7        1.89        1.24      0.33 o
   6  -5   7       34.84       40.38      1.07 o
   7  -5   7       27.20       30.04      1.01 o
 -10  -4   7        0.00       -0.55      0.91 o
  -9  -4   7        1.98        2.18      0.82 o
  -8  -4   7       11.27       11.15      0.89 o
  -7  -4   7        0.61        1.42      0.51 o
  -6  -4   7        4.09        2.32      0.41 o
  -5  -4   7       62.18       65.00      1.19 o
  -4  -4   7        3.67        2.28      0.39 o
  -3  -4   7       93.06       90.68      1.34 o
  -2  -4   7        0.02       -0.10      0.22 o
  -1  -4   7      277.09      262.19      1.99 o
   0  -4   7      343.85      326.59      2.14 o
   1  -4   7      152.38      150.29      1.38 o
   2  -4   7        7.65        8.34      0.38 o
   3  -4   7      308.86      292.74      2.32 o
   4  -4   7        3.05        2.62      0.28 o
   5  -4   7       24.72       23.50      0.83 o
   6  -4   7       26.41       28.39      0.89 o
   7  -4   7        2.34        3.52      0.49 o
   8  -4   7       10.55       12.07      0.79 o
 -10  -3   7       11.83       15.60      1.59 o
  -9  -3   7        0.17        1.17      0.65 o
  -8  -3   7        0.14        0.41      0.54 o
  -7  -3   7       18.33       18.03      0.87 o
  -6  -3   7       24.65       24.33      0.76 o
  -5  -3   7       93.33       95.13      1.27 o
  -4  -3   7      164.65      159.84      1.71 o
  -3  -3   7       30.80       27.45      0.71 o
  -2  -3   7        1.56        2.17      0.26 o
  -1  -3   7      264.11      272.53      2.15 o
   0  -3   7       65.97       80.69      0.81 o
   1  -3   7       30.42       34.60      0.51 o
   2  -3   7      333.14      326.37      2.36 o
   3  -3   7       18.34       20.23      0.40 o
   4  -3   7       89.73       81.98      0.93 o
   5  -3   7        0.80        0.58      0.21 o
   6  -3   7       12.23       12.61      0.52 o
   7  -3   7        1.52        1.85      0.37 o
   8  -3   7       12.50       15.04      0.81 o
   9  -3   7        6.39        7.08      1.01 o
  -9  -2   7        4.14        6.24      0.84 o
  -8  -2   7        5.10        6.56      0.69 o
  -7  -2   7       25.70       25.62      1.03 o
  -6  -2   7       71.36       71.81      1.35 o
  -5  -2   7       15.82       18.88      0.63 o
  -4  -2   7        5.83        5.05      0.36 o
  -3  -2   7      323.69      315.52      2.48 o
  -2  -2   7      206.78      225.58      1.98 o
  -1  -2   7      130.01      157.46      1.37 o
   0  -2   7      306.60      372.30      2.56 o
   1  -2   7     1441.59     1466.00      8.37 o
   2  -2   7      101.43       95.55      0.83 o
   3  -2   7       70.27       62.32      0.67 o
   4  -2   7        7.75        7.23      0.30 o
   5  -2   7        1.60        3.10      0.28 o
   6  -2   7        4.80        4.87      0.38 o
   7  -2   7       31.47       30.36      0.80 o
   8  -2   7       23.00       27.93      0.96 o
   9  -2   7        2.68        2.04      0.58 o
  -9  -1   7        1.10        1.11      0.67 o
  -8  -1   7        2.57        2.67      0.58 o
  -7  -1   7        0.46       -0.13      0.44 o
  -6  -1   7       14.72       15.51      0.81 o
  -5  -1   7      166.84      167.39      1.96 o
  -4  -1   7      409.63      413.05      3.20 o
  -3  -1   7       45.51       42.27      0.65 o
  -2  -1   7       86.85      109.58      1.03 o
  -1  -1   7       79.64       98.68      0.98 o
   0  -1   7      322.58      307.56      1.94 o
   1  -1   7        3.59        2.64      0.19 o
   2  -1   7      124.95      154.33      1.16 o
   3  -1   7      625.19      613.02      3.92 o
   4  -1   7     1189.31     1151.02      6.67 o
   5  -1   7      106.86      100.48      0.98 o
   6  -1   7       62.77       59.81      0.81 o
   7  -1   7        8.32        7.56      0.52 o
   8  -1   7        0.12       -0.36      0.39 o
   9  -1   7        0.04       -0.44      0.44 o
  10  -1   7        7.97        7.71      1.03 o
  -9   0   7        0.59        0.16      0.59 o
  -8   0   7        7.27        7.87      0.84 o
  -7   0   7        0.16        0.16      0.43 o
  -6   0   7        6.83        6.90      0.56 o
  -5   0   7      176.56      164.68      1.73 o
  -4   0   7        2.48        2.51      0.29 o
  -3   0   7        8.97        9.99      0.34 o
  -2   0   7       69.53       63.61      0.70 o
  -1   0   7      818.96      867.51      5.13 o
   0   0   7      570.04      625.65      3.96 o
   1   0   7       10.61       14.67      0.44 o
   2   0   7      141.19      142.35      1.03 o
   3   0   7      408.27      413.62      2.48 o
   4   0   7       88.86      121.23      1.03 o
   5   0   7      263.58      241.63      1.79 o
   6   0   7     1709.01     1676.08     11.48 o
   7   0   7        0.78        0.75      0.30 o
   8   0   7       13.27       12.39      0.70 o
   9   0   7        8.41        5.52      0.61 o
  10   0   7        1.72        1.82      0.60 o
  -9   1   7        0.26        0.89      0.62 o
  -8   1   7        0.81        0.36      0.55 o
  -7   1   7       10.50       10.37      0.78 o
  -6   1   7       12.87       10.87      0.60 o
  -5   1   7      110.85      103.38      1.26 o
  -4   1   7        9.35        9.68      0.39 o
  -3   1   7      334.31      326.36      2.44 o
  -2   1   7      207.86      209.06      1.58 o
  -1   1   7       23.91       34.57      0.54 o
   0   1   7       30.66       22.30      0.41 o
   1   1   7       17.03       19.47      0.34 o
   2   1   7        7.46        6.83      0.24 o
   3   1   7      140.56      156.95      1.07 o
   4   1   7      295.89      297.80      1.96 o
   5   1   7      389.38      375.76      2.54 o
   6   1   7      151.44      146.30      1.32 o
   7   1   7       42.30       43.81      0.76 o
   8   1   7      124.75      118.68      1.66 o
   9   1   7        0.63        0.59      0.50 o
  10   1   7        1.13        0.19      0.52 o
  11   1   7        5.85        4.99      0.84 o
  -8   2   7        0.63        0.24      0.56 o
  -7   2   7        2.26        2.10      0.54 o
  -6   2   7       17.42       17.96      0.85 o
  -5   2   7       37.51       34.11      0.83 o
  -4   2   7       94.43      100.22      1.17 o
  -3   2   7        3.71        4.29      0.30 o
  -2   2   7        8.54        7.36      0.31 o
  -1   2   7       18.55       10.08      0.31 o
   0   2   7      607.51      631.30      3.89 o
   1   2   7      461.86      502.50      2.95 o
   2   2   7      185.46      213.11      1.50 o
   3   2   7        1.97        2.63      0.19 o
   4   2   7       45.08       47.50      0.58 o
   5   2   7       43.90       40.84      0.55 o
   6   2   7       45.26       48.37      0.67 o
   7   2   7       93.42       96.63      1.25 o
   8   2   7        0.06       -0.21      0.38 o
   9   2   7        3.75        2.96      0.50 o
  10   2   7        0.79        0.06      0.60 o
  11   2   7        0.19       -0.03      0.61 o
  -8   3   7        0.02        0.69      0.61 o
  -7   3   7        0.23        0.64      0.51 o
  -6   3   7        3.37        3.00      0.60 o
  -5   3   7       20.17       19.80      0.63 o
  -4   3   7       92.99       83.07      1.08 o
  -3   3   7      151.14      152.90      1.58 o
  -2   3   7        0.14        0.30      0.20 o
  -1   3   7      121.48      116.96      0.98 o
   0   3   7       43.23       32.93      0.45 o
   1   3   7      227.44      222.02      1.56 o
   2   3   7     1609.74     1696.35     10.16 o
   3   3   7      113.08      119.55      0.96 o
   4   3   7        2.13        2.91      0.22 o
   5   3   7      140.59      125.46      1.13 o
   6   3   7      308.83      262.88      1.92 o
   7   3   7       12.10       10.31      0.44 o
   8   3   7       19.46       20.29      0.80 o
   9   3   7        0.39       -0.30      0.44 o
  10   3   7        5.42        4.80      0.65 o
  11   3   7        0.03       -0.60      0.60 o
  -7   4   7        2.48        3.65      0.64 o
  -6   4   7        0.19       -0.07      0.41 o
  -5   4   7       10.87       11.62      0.61 o
  -4   4   7        0.01        0.34      0.27 o
  -3   4   7       73.78       68.96      0.87 o
  -2   4   7      387.48      384.24      2.71 o
  -1   4   7       17.67       20.65      0.47 o
   0   4   7      312.57      319.71      2.11 o
   1   4   7       20.40       28.80      0.46 o
   2   4   7       60.90       52.02      0.65 o
   3   4   7      769.54      821.43      5.14 o
   4   4   7       74.04       76.09      0.80 o
   5   4   7       50.76       47.18      0.64 o
   6   4   7       58.58       63.60      0.85 o
   7   4   7      231.37      208.37      1.82 o
   8   4   7        3.88        2.88      0.38 o
   9   4   7       44.50       45.61      1.10 o
  10   4   7       10.57       10.38      0.77 o
  11   4   7        1.66        0.57      0.72 o
  -7   5   7        0.20        0.85      0.63 o
  -6   5   7        2.89        4.12      0.58 o
  -5   5   7        8.08       10.37      0.66 o
  -4   5   7        1.55        1.78      0.36 o
  -3   5   7        0.56       -0.12      0.24 o
  -2   5   7        0.02       -0.23      0.23 o
  -1   5   7        0.06        0.36      0.22 o
   0   5   7        8.97        8.27      0.34 o
   1   5   7       13.46        7.78      0.26 o
   2   5   7      444.17      447.33      2.81 o
   3   5   7       82.67      101.72      0.88 o
   4   5   7      190.44      182.56      1.52 o
   5   5   7      125.14      138.96      1.37 o
   6   5   7       28.19       25.27      0.67 o
   7   5   7        1.21        1.72      0.31 o
   8   5   7       55.20       55.30      0.99 o
   9   5   7       49.72       47.75      1.56 o
  10   5   7        0.03       -0.54      0.54 o
  11   5   7        3.93        3.30      0.80 o
  -6   6   7        2.62        1.59      0.58 o
  -5   6   7        2.17        2.18      0.53 o
  -4   6   7        0.82        0.90      0.34 o
  -3   6   7       16.54       16.11      0.60 o
  -2   6   7       57.49       56.73      0.92 o
  -1   6   7      130.00      123.03      1.27 o
   0   6   7        0.63        1.14      0.24 o
   1   6   7       83.81       89.05      0.93 o
   2   6   7       15.02       13.03      0.36 o
   3   6   7       51.85       50.30      0.65 o
   4   6   7      189.90      185.74      1.53 o
   5   6   7       18.89       20.28      0.67 o
   6   6   7       41.48       42.91      0.86 o
   7   6   7       48.73       44.72      0.92 o
   8   6   7        0.01       -0.34      0.34 o
   9   6   7        4.80        4.21      0.56 o
  10   6   7        1.83        0.88      0.53 o
  11   6   7        1.63       -0.05      0.65 o
  -5   7   7        0.28       -0.47      0.47 o
  -4   7   7        6.37        6.85      0.61 o
  -3   7   7       23.27       26.95      0.81 o
  -2   7   7       17.19       13.59      0.56 o
  -1   7   7        6.33        7.42      0.33 o
   0   7   7      327.45      317.92      2.56 o
   1   7   7      110.22      102.84      1.05 o
   2   7   7       16.29       19.12      0.50 o
   3   7   7       55.65       52.26      0.74 o
   4   7   7      162.98      155.32      1.42 o
   5   7   7      124.77      119.18      1.39 o
   6   7   7       31.71       32.53      0.93 o
   7   7   7        0.63       -0.31      0.31 o
   8   7   7       79.76       81.12      1.41 o
   9   7   7        6.83        5.60      0.63 o
  10   7   7        0.40       -0.31      0.57 o
  11   7   7       12.25       12.69      1.06 o
  -4   8   7       10.42       11.85      0.79 o
  -3   8   7        0.19        0.31      0.39 o
  -2   8   7        6.20        5.58      0.51 o
  -1   8   7        9.40        8.64      0.52 o
   0   8   7       23.07       22.10      0.64 o
   1   8   7        0.11       -0.18      0.26 o
   2   8   7       23.22       27.83      0.64 o
   3   8   7       31.34       29.76      0.61 o
   4   8   7       94.02       93.12      1.07 o
   5   8   7       42.15       43.59      0.88 o
   6   8   7      153.00      151.53      1.85 o
   7   8   7       50.10       50.19      1.18 o
   8   8   7        0.06       -0.44      0.49 o
   9   8   7        0.89        1.32      0.56 o
  10   8   7       16.24       20.53      1.11 o
  11   8   7        0.33       -0.72      0.76 o
  -3   9   7        0.84        0.83      0.51 o
  -2   9   7        2.51        3.81      0.53 o
  -1   9   7       25.45       27.60      0.90 o
   0   9   7        9.77        8.95      0.61 o
   1   9   7       14.01       13.74      0.59 o
   2   9   7        5.37        4.88      0.45 o
   3   9   7        4.35        4.37      0.40 o
   4   9   7        0.07       -0.22      0.32 o
   5   9   7       23.55       22.44      0.71 o
   6   9   7       44.96       45.01      1.08 o
   7   9   7        4.10        4.75      0.64 o
   8   9   7        1.90        0.71      0.54 o
   9   9   7        3.97        2.64      0.66 o
  10   9   7       16.54       15.91      1.21 o
  11   9   7        3.90        4.28      1.24 o
  -2  10   7        2.77        4.21      0.67 o
  -1  10   7        2.42        0.86      0.49 o
   0  10   7        2.34        3.03      0.52 o
   1  10   7       12.60       17.96      0.72 o
   2  10   7        2.61        3.36      0.46 o
   3  10   7       69.30       67.46      1.24 o
   4  10   7        1.22       -0.13      0.39 o
   5  10   7       22.37       22.44      0.91 o
   6  10   7        1.22        1.21      0.47 o
   7  10   7        1.47        0.70      0.55 o
   8  10   7        1.12        0.84      0.61 o
   9  10   7        2.72        3.21      0.92 o
  10  10   7        0.88        1.09      0.80 o
  11  10   7        8.78        8.43      1.13 o
  -1  11   7        0.00       -0.41      0.61 o
   0  11   7        6.68        6.14      0.69 o
   1  11   7        0.09       -0.20      0.48 o
   2  11   7       49.89       54.31      1.43 o
   3  11   7        0.48        0.29      0.57 o
   4  11   7        0.00        0.07      0.46 o
   5  11   7        8.33        8.62      0.67 o
   6  11   7       10.62       10.62      0.76 o
   7  11   7       21.56       27.06      1.16 o
   8  11   7        1.32        1.68      0.68 o
   9  11   7        1.49        0.64      0.79 o
  10  11   7        3.52        2.05      0.91 o
   0  12   7        1.00        1.55      0.73 o
   1  12   7        1.36        1.43      0.63 o
   2  12   7        2.20        1.35      0.61 o
   3  12   7       14.69       14.44      0.84 o
   4  12   7       20.30       21.23      0.91 o
   5  12   7        1.52        0.62      0.58 o
   6  12   7        0.73       -0.13      0.71 o
   7  12   7       18.93       24.73      1.32 o
   8  12   7        0.39        0.26      0.88 o
   9  12   7        0.67        1.82      1.06 o
   2  13   7        6.57        6.93      1.74 o
   3  13   7        0.01       -0.65      0.65 o
   4  13   7        0.05       -0.65      0.65 o
   5  13   7        3.20        1.30      0.77 o
   6  13   7        4.67        5.48      0.94 o
   7  13   7        4.40        4.72      0.95 o
   8  13   7        3.90        4.23      1.12 o
  -6 -11   8       19.42       25.68      1.82 o
  -5 -11   8        0.00       -0.01      0.87 o
  -4 -11   8        0.00        0.47      0.79 o
  -3 -11   8       27.44       34.21      1.59 o
  -2 -11   8       14.34       12.72      1.11 o
  -1 -11   8        0.01        0.73      0.71 o
  -7 -10   8        0.76        0.76      1.07 o
  -6 -10   8       13.12       16.48      1.45 o
  -5 -10   8        1.21        0.55      0.75 o
  -4 -10   8       14.04       13.65      1.14 o
  -3 -10   8       40.03       39.48      2.06 o
  -2 -10   8       33.25       37.33      1.43 o
  -1 -10   8        6.72        8.33      0.83 o
   0 -10   8        8.12        9.67      0.86 o
   1 -10   8        0.44       -0.19      0.61 o
  -8  -9   8        0.83        1.58      0.97 o
  -7  -9   8        0.38       -0.35      0.91 o
  -6  -9   8       39.71       38.17      1.94 o
  -5  -9   8        4.31        4.42      0.80 o
  -4  -9   8        0.85        1.81      0.71 o
  -3  -9   8        0.99        0.44      0.59 o
  -2  -9   8        0.07        0.28      0.58 o
  -1  -9   8      112.63      127.60      2.59 o
   0  -9   8       72.77       71.04      1.63 o
   1  -9   8        0.89        0.02      0.65 o
   2  -9   8        1.07        1.54      0.56 o
   3  -9   8        8.38        8.07      0.96 o
  -9  -8   8        0.01        0.91      1.09 o
  -8  -8   8        1.82        1.65      0.97 o
  -7  -8   8        1.74        2.89      0.94 o
  -6  -8   8        0.50        1.40      0.81 o
  -5  -8   8       21.45       29.66      1.51 o
  -4  -8   8        8.84        9.84      0.86 o
  -3  -8   8        8.19       11.50      0.89 o
  -2  -8   8       24.44       27.08      1.07 o
  -1  -8   8       29.13       25.56      1.03 o
   0  -8   8        7.61       10.17      0.85 o
   1  -8   8      108.28      115.83      1.95 o
   2  -8   8       74.05       72.56      1.68 o
   3  -8   8        2.70        2.37      0.58 o
   4  -8   8        0.93        1.86      0.59 o
  -9  -7   8        2.38        2.79      1.13 o
  -8  -7   8        0.63        1.15      0.90 o
  -7  -7   8        4.52        6.35      1.04 o
  -6  -7   8       38.25       40.60      1.87 o
  -5  -7   8        0.19       -0.25      0.66 o
  -4  -7   8       11.57       10.10      0.75 o
  -3  -7   8        7.06        7.78      0.54 o
  -2  -7   8        3.29        2.50      0.37 o
  -1  -7   8       35.12       35.71      0.88 o
   0  -7   8       86.34       80.26      1.37 o
   1  -7   8       41.84       42.19      1.01 o
   2  -7   8        3.29        2.92      0.74 o
   3  -7   8       53.19       50.56      1.20 o
   4  -7   8        1.54        1.63      0.47 o
   5  -7   8        4.50        4.79      0.60 o
  -9  -6   8        3.77        1.80      0.93 o
  -8  -6   8       10.97        9.16      1.28 o
  -7  -6   8       22.03       21.67      1.32 o
  -6  -6   8       20.95       18.01      1.18 o
  -5  -6   8      175.30      166.62      2.84 o
  -4  -6   8      424.10      417.23      3.91 o
  -3  -6   8       18.35       16.56      0.72 o
  -2  -6   8       21.77       20.20      0.61 o
  -1  -6   8        0.86        0.18      0.25 o
   0  -6   8       88.29       77.60      1.04 o
   1  -6   8       68.15       70.29      1.07 o
   2  -6   8       71.34       67.44      1.09 o
   3  -6   8       55.76       51.85      1.16 o
   4  -6   8       25.77       22.85      1.01 o
   5  -6   8       11.21       11.71      0.69 o
   6  -6   8        0.58        0.59      0.48 o
  -9  -5   8        0.03        1.37      0.90 o
  -8  -5   8        0.00       -0.73      0.73 o
  -7  -5   8        1.08        0.02      0.64 o
  -6  -5   8       29.52       26.99      1.18 o
  -5  -5   8       21.60       24.52      1.21 o
  -4  -5   8        8.27        9.26      0.71 o
  -3  -5   8      944.79      905.03      7.36 o
  -2  -5   8      487.31      439.09      3.27 o
  -1  -5   8       24.15       24.99      0.60 o
   0  -5   8      158.77      141.72      1.32 o
   1  -5   8        0.12        1.13      0.29 o
   2  -5   8        0.67        0.19      0.26 o
   3  -5   8       12.94       14.62      0.54 o
   4  -5   8       11.42       12.01      0.57 o
   5  -5   8       33.06       33.42      0.91 o
   6  -5   8       19.21       18.47      0.85 o
   7  -5   8        0.23       -0.39      0.47 o
  -9  -4   8        6.13        6.38      1.03 o
  -8  -4   8        0.55        1.38      0.75 o
  -7  -4   8        1.01       -0.23      0.49 o
  -6  -4   8        0.01       -0.32      0.42 o
  -5  -4   8       59.65       55.37      1.28 o
  -4  -4   8       28.41       25.09      0.87 o
  -3  -4   8       14.58       13.65      0.63 o
  -2  -4   8      346.44      335.91      2.87 o
  -1  -4   8        9.95        8.74      0.40 o
   0  -4   8       69.10       66.21      0.76 o
   1  -4   8        0.32        0.06      0.21 o
   2  -4   8        7.55       11.60      0.41 o
   3  -4   8       42.79       49.24      0.79 o
   4  -4   8       19.02       18.19      0.72 o
   5  -4   8        8.09        7.46      0.47 o
   6  -4   8        2.50        2.33      0.43 o
   7  -4   8       63.18       63.25      1.61 o
   8  -4   8        2.30        1.73      0.66 o
  -9  -3   8        1.11        0.81      0.80 o
  -8  -3   8        0.01        0.25      0.58 o
  -7  -3   8        2.27        4.15      0.65 o
  -6  -3   8       14.20       12.75      0.73 o
  -5  -3   8        1.64        2.39      0.41 o
  -4  -3   8        3.71        1.18      0.36 o
  -3  -3   8      134.01      132.49      1.66 o
  -2  -3   8       31.40       27.25      0.81 o
  -1  -3   8      262.22      261.54      2.14 o
   0  -3   8      137.54      143.02      1.26 o
   1  -3   8       26.82       25.60      0.47 o
   2  -3   8        1.90        1.36      0.24 o
   3  -3   8       43.07       35.16      0.60 o
   4  -3   8       72.73       72.16      0.92 o
   5  -3   8       88.00       89.63      1.16 o
   6  -3   8       31.19       34.57      0.83 o
   7  -3   8        1.24        0.91      0.42 o
   8  -3   8        1.14        0.25      0.50 o
  -9  -2   8        0.01        1.25      0.90 o
  -8  -2   8        0.11        0.09      0.56 o
  -7  -2   8       58.42       62.87      1.88 o
  -6  -2   8       35.12       39.65      1.09 o
  -5  -2   8        4.87        4.95      0.42 o
  -4  -2   8       18.05       16.66      0.58 o
  -3  -2   8      200.80      204.97      1.91 o
  -2  -2   8      150.22      142.47      1.56 o
  -1  -2   8      373.27      389.17      2.90 o
   0  -2   8      147.14      146.88      1.30 o
   1  -2   8        1.77        3.10      0.20 o
   2  -2   8        4.26        3.50      0.23 o
   3  -2   8       30.81       27.74      0.52 o
   4  -2   8       22.05       22.88      0.49 o
   5  -2   8        7.65        8.70      0.37 o
   6  -2   8       76.09       74.43      1.09 o
   7  -2   8        9.13        8.08      0.59 o
   8  -2   8        4.31        4.44      0.64 o
   9  -2   8        6.43        5.97      0.72 o
  -9  -1   8       10.11       12.68      1.10 o
  -8  -1   8        0.01       -0.13      0.55 o
  -7  -1   8       19.08       19.41      0.92 o
  -6  -1   8       12.72       12.19      0.77 o
  -5  -1   8       64.05       70.40      1.15 o
  -4  -1   8       75.89       69.19      1.00 o
  -3  -1   8       82.36       84.78      1.02 o
  -2  -1   8        0.60        0.18      0.21 o
  -1  -1   8      327.66      307.71      2.42 o
   0  -1   8     1405.11     1465.76      8.46 o
   1  -1   8      169.01      184.30      1.33 o
   2  -1   8      132.81      128.29      1.01 o
   3  -1   8      125.31      123.16      1.03 o
   4  -1   8      389.19      344.64      2.47 o
   5  -1   8       74.13       62.05      0.73 o
   6  -1   8        0.79        0.85      0.27 o
   7  -1   8        5.45        6.73      0.56 o
   8  -1   8       32.05       34.37      1.07 o
   9  -1   8        0.31        1.21      0.52 o
  10  -1   8        0.56        0.10      1.02 o
  -9   0   8        1.39        1.33      0.67 o
  -8   0   8        7.10        5.32      0.83 o
  -7   0   8        0.60        0.60      0.46 o
  -6   0   8       34.69       28.13      1.04 o
  -5   0   8       57.41       59.76      1.08 o
  -4   0   8       98.94       89.31      1.28 o
  -3   0   8       64.43       65.84      0.81 o
  -2   0   8      103.14      106.46      1.06 o
  -1   0   8      128.23      133.45      1.25 o
   0   0   8        8.04       12.60      0.38 o
   1   0   8      507.99      562.01      3.36 o
   2   0   8     1171.58     1190.79      6.91 o
   3   0   8       45.71       44.81      0.56 o
   4   0   8       42.70       52.65      0.63 o
   5   0   8      610.86      619.45      4.06 o
   6   0   8       35.08       43.35      0.74 o
   7   0   8       79.72       77.75      1.43 o
   8   0   8        8.57        6.36      0.60 o
   9   0   8        0.40        0.68      0.50 o
  10   0   8        0.27       -0.59      0.59 o
  -8   1   8        0.75        1.33      0.65 o
  -7   1   8        1.56        2.24      0.59 o
  -6   1   8       56.84       61.50      1.28 o
  -5   1   8      166.63      164.36      2.23 o
  -4   1   8        3.55        2.34      0.36 o
  -3   1   8       20.87       21.64      0.66 o
  -2   1   8      114.31      107.32      1.02 o
  -1   1   8      296.69      317.22      2.41 o
   0   1   8       64.66       68.68      0.74 o
   1   1   8      292.59      301.62      2.05 o
   2   1   8        8.97       13.24      0.35 o
   3   1   8       35.87       46.34      0.51 o
   4   1   8      108.38      105.19      0.90 o
   5   1   8       40.51       39.55      0.62 o
   6   1   8      269.07      261.31      2.14 o
   7   1   8       18.61       18.67      0.79 o
   8   1   8      160.50      151.45      1.97 o
   9   1   8       17.97       21.40      0.97 o
  10   1   8        5.66        8.63      0.82 o
  -8   2   8        0.13       -0.64      0.64 o
  -7   2   8        5.93        5.98      0.79 o
  -6   2   8        0.33       -0.26      0.48 o
  -5   2   8       26.09       27.73      0.91 o
  -4   2   8       58.11       55.83      0.94 o
  -3   2   8      643.84      628.25      4.69 o
  -2   2   8        2.38        2.71      0.27 o
  -1   2   8        0.41       -0.04      0.18 o
   0   2   8      161.05      174.81      1.32 o
   1   2   8       30.69       40.77      0.49 o
   2   2   8       96.28       89.67      0.88 o
   3   2   8       11.68       10.90      0.30 o
   4   2   8      254.09      243.35      1.69 o
   5   2   8        0.10        0.32      0.21 o
   6   2   8       53.04       48.97      0.70 o
   7   2   8       46.79       46.49      0.80 o
   8   2   8        0.40        0.64      0.31 o
   9   2   8       13.30       15.28      0.74 o
  10   2   8        6.00        4.76      0.77 o
  11   2   8        4.44        4.97      0.78 o
  -7   3   8        0.01        0.54      0.55 o
  -6   3   8        0.31       -0.04      0.43 o
  -5   3   8       29.83       22.01      0.88 o
  -4   3   8       65.00       61.25      1.06 o
  -3   3   8      509.31      488.58      4.18 o
  -2   3   8      213.87      195.44      1.74 o
  -1   3   8       21.34       22.26      0.44 o
   0   3   8        0.60        1.47      0.19 o
   1   3   8      166.01      177.20      1.38 o
   2   3   8       57.30       66.15      0.82 o
   3   3   8      244.66      233.12      1.72 o
   4   3   8        0.50        0.46      0.19 o
   5   3   8       25.58       25.82      0.63 o
   6   3   8       12.39        9.94      0.39 o
   7   3   8       40.14       34.75      0.70 o
   8   3   8       56.99       52.79      1.06 o
   9   3   8       16.60       14.61      0.76 o
  10   3   8        1.42        0.66      0.55 o
  11   3   8        2.04        0.62      0.67 o
  -7   4   8        0.22       -0.05      0.56 o
  -6   4   8        0.45        0.90      0.47 o
  -5   4   8       23.69       23.08      0.87 o
  -4   4   8        0.00        0.35      0.32 o
  -3   4   8       60.96       55.64      0.93 o
  -2   4   8       13.42       14.08      0.45 o
  -1   4   8      583.29      587.21      4.24 o
   0   4   8        0.31        0.33      0.18 o
   1   4   8       21.70       24.00      0.48 o
   2   4   8       63.35       68.23      0.79 o
   3   4   8        4.82        8.61      0.34 o
   4   4   8       88.60       90.67      0.93 o
   5   4   8       16.12       15.00      0.46 o
   6   4   8      250.11      248.51      2.00 o
   7   4   8      132.87      113.87      1.25 o
   8   4   8       18.45       14.83      0.62 o
   9   4   8        1.97        1.45      0.46 o
  10   4   8        0.51        0.37      0.53 o
  11   4   8        0.00        0.11      0.91 o
  -6   5   8        0.71        0.65      0.53 o
  -5   5   8        0.31        0.13      0.42 o
  -4   5   8        1.99        2.85      0.46 o
  -3   5   8        0.14        0.34      0.26 o
  -2   5   8       77.80       71.26      0.98 o
  -1   5   8       12.47       14.80      0.45 o
   0   5   8       17.94       14.97      0.44 o
   1   5   8      149.85      153.39      1.33 o
   2   5   8       33.15       41.69      0.69 o
   3   5   8        0.32       -0.06      0.21 o
   4   5   8       29.48       34.53      0.51 o
   5   5   8      524.62      520.45      3.46 o
   6   5   8       19.84       23.41      0.70 o
   7   5   8      205.44      191.44      1.79 o
   8   5   8       54.35       50.77      1.05 o
   9   5   8       38.56       35.91      1.10 o
  10   5   8        8.44        6.64      0.88 o
  11   5   8       32.21       34.94      1.55 o
  -6   6   8        1.34        1.28      0.71 o
  -5   6   8        7.79        8.52      1.17 o
  -4   6   8        0.71        1.12      0.40 o
  -3   6   8        8.69       10.36      0.56 o
  -2   6   8       17.36       18.65      0.84 o
  -1   6   8        3.36        2.70      0.34 o
   0   6   8      373.49      359.16      2.74 o
   1   6   8        0.65        0.61      0.25 o
   2   6   8        0.12        0.24      0.23 o
   3   6   8      103.53      109.32      1.11 o
   4   6   8       24.43       24.00      0.49 o
   5   6   8        2.46        3.37      0.39 o
   6   6   8       62.56       59.88      1.01 o
   7   6   8      210.59      214.26      2.31 o
   8   6   8        5.78        6.62      0.56 o
   9   6   8        1.84        1.20      0.50 o
  10   6   8        1.65        0.93      0.65 o
  11   6   8        0.69       -0.22      0.69 o
  -5   7   8        7.58        8.81      0.84 o
  -4   7   8        0.01       -0.39      0.41 o
  -3   7   8        1.20        1.33      0.42 o
  -2   7   8        1.98        3.02      0.45 o
  -1   7   8       26.93       31.29      0.72 o
   0   7   8        2.09        3.57      0.32 o
   1   7   8       26.77       25.96      0.59 o
   2   7   8      125.24      118.44      1.17 o
   3   7   8       55.24       56.68      0.75 o
   4   7   8      238.61      248.10      1.98 o
   5   7   8        6.66        8.97      0.44 o
   6   7   8       33.88       37.97      0.95 o
   7   7   8       24.28       28.41      0.81 o
   8   7   8        0.35        0.06      0.48 o
   9   7   8        2.01        1.85      0.56 o
  10   7   8        8.05        9.98      0.85 o
  11   7   8        0.00       -0.68      0.68 o
  -4   8   8        0.00       -0.56      0.56 o
  -3   8   8       14.84       14.37      0.76 o
  -2   8   8        0.34        0.21      0.42 o
  -1   8   8        1.22        1.33      0.42 o
   0   8   8       31.88       29.81      0.82 o
   1   8   8       13.20       19.37      0.71 o
   2   8   8        1.36        1.18      0.29 o
   3   8   8       65.21       70.76      0.92 o
   4   8   8        7.19        8.41      0.42 o
   5   8   8      329.63      330.82      2.87 o
   6   8   8       68.61       68.73      1.23 o
   7   8   8       94.04       97.51      2.14 o
   8   8   8       20.47       19.71      0.93 o
   9   8   8       11.15       10.91      0.81 o
  10   8   8        0.91       -0.67      0.69 o
  11   8   8        0.16       -0.44      0.71 o
  -3   9   8        2.01        2.04      0.64 o
  -2   9   8        5.79        7.12      0.66 o
  -1   9   8        1.31       -0.14      0.43 o
   0   9   8        0.06       -0.28      0.43 o
   1   9   8       11.16       12.50      0.62 o
   2   9   8       19.70       17.35      0.67 o
   3   9   8        7.23        7.86      0.50 o
   4   9   8        8.39        7.84      0.51 o
   5   9   8      127.18      125.87      1.58 o
   6   9   8       41.00       46.59      1.08 o
   7   9   8       59.22       64.14      1.61 o
   8   9   8        7.20        7.67      0.84 o
   9   9   8       84.45       88.33      2.16 o
  10   9   8        1.54        0.82      0.76 o
  11   9   8        2.10        0.59      1.10 o
  -2  10   8        5.99        6.57      0.79 o
  -1  10   8        7.26        7.14      0.76 o
   0  10   8        4.40        4.81      0.68 o
   1  10   8       16.28       17.55      0.76 o
   2  10   8        4.19        5.44      0.53 o
   3  10   8        0.26       -0.25      0.41 o
   4  10   8       10.86       13.46      0.71 o
   5  10   8        0.05        0.52      0.43 o
   6  10   8        1.05        0.01      0.50 o
   7  10   8        1.72        3.09      0.59 o
   8  10   8        3.21        1.83      0.66 o
   9  10   8        8.12        6.12      0.98 o
  10  10   8        0.14       -0.80      0.80 o
  11  10   8        4.21        1.83      1.18 o
  -1  11   8        6.05        8.04      1.14 o
   0  11   8        8.47       12.36      0.91 o
   1  11   8       29.29       33.10      1.27 o
   2  11   8        1.58        2.03      0.53 o
   3  11   8       12.69       13.36      0.73 o
   4  11   8        0.14       -0.08      0.51 o
   5  11   8        3.44        4.49      0.67 o
   6  11   8        9.99       12.81      0.90 o
   7  11   8        0.72        0.73      0.61 o
   8  11   8       18.12       20.38      1.27 o
   9  11   8        0.04       -0.74      0.74 o
  10  11   8        0.07        0.31      1.19 o
   1  12   8        0.01        0.40      0.66 o
   2  12   8        0.01        1.18      0.65 o
   3  12   8       13.28       13.29      0.88 o
   4  12   8        2.97        3.82      0.68 o
   5  12   8        0.08       -0.58      0.58 o
   6  12   8        0.01       -0.74      0.74 o
   7  12   8        5.01        5.03      0.95 o
   8  12   8        6.86        8.33      1.05 o
   9  12   8        3.55        2.42      1.04 o
   3  13   8        0.12       -0.42      0.75 o
   4  13   8        3.16        2.84      0.80 o
   5  13   8        2.21        2.53      0.80 o
   6  13   8        0.16       -0.75      0.75 o
   7  13   8        0.42        0.66      0.89 o
   8  13   8        0.15       -0.98      0.98 o
  -4 -11   9       25.04       26.01      1.65 o
  -3 -11   9       10.38       13.17      1.29 o
  -2 -11   9        0.45        0.19      0.85 o
  -6 -10   9        0.75        2.44      1.03 o
  -5 -10   9        3.71        4.40      1.07 o
  -4 -10   9        2.29        1.45      0.83 o
  -3 -10   9        2.58        3.04      0.86 o
  -2 -10   9       19.65       20.06      1.29 o
  -1 -10   9        0.03        0.02      0.60 o
   0 -10   9        4.40        4.47      0.81 o
   1 -10   9        5.10        7.08      0.90 o
  -7  -9   9        0.81        0.94      0.99 o
  -6  -9   9        1.23        1.88      0.93 o
  -5  -9   9        4.49        5.15      0.96 o
  -4  -9   9        3.58        2.77      0.82 o
  -3  -9   9        8.09        5.97      0.94 o
  -2  -9   9       34.84       33.76      1.49 o
  -1  -9   9        0.05        0.95      0.55 o
   0  -9   9        1.08        1.93      0.60 o
   1  -9   9        1.45        1.57      0.65 o
   2  -9   9        7.00        8.79      0.95 o
  -8  -8   9        8.36        8.43      1.38 o
  -7  -8   9        9.03        9.59      1.22 o
  -6  -8   9        5.14        4.17      0.94 o
  -5  -8   9       10.36       11.95      1.10 o
  -4  -8   9       20.08       19.13      1.23 o
  -3  -8   9       17.32       17.58      1.05 o
  -2  -8   9       11.57        9.87      0.80 o
  -1  -8   9        2.57        1.02      0.53 o
   0  -8   9       40.12       47.07      1.38 o
   1  -8   9        6.18        7.19      0.75 o
   2  -8   9       28.15       26.99      1.20 o
   3  -8   9        0.01        0.08      0.55 o
   4  -8   9        3.11        4.17      0.81 o
  -8  -7   9       10.47        9.48      1.38 o
  -7  -7   9        1.50        0.56      0.85 o
  -6  -7   9       19.73       13.71      1.32 o
  -5  -7   9       13.85       17.01      1.26 o
  -4  -7   9        1.59        0.38      0.64 o
  -3  -7   9       10.29        9.41      0.72 o
  -2  -7   9       64.88       66.39      1.36 o
  -1  -7   9       96.08       92.25      1.67 o
   0  -7   9        0.02       -0.34      0.37 o
   1  -7   9        1.97        1.84      0.44 o
   2  -7   9        8.32        7.55      0.64 o
   3  -7   9        9.87        9.64      0.68 o
   4  -7   9       49.09       51.08      1.38 o
   5  -7   9        9.66        9.88      0.85 o
  -9  -6   9        0.09        1.04      1.06 o
  -8  -6   9       31.13       35.71      2.12 o
  -7  -6   9        9.25       10.82      1.07 o
  -6  -6   9        8.90        7.34      1.01 o
  -5  -6   9       60.33       57.49      1.76 o
  -4  -6   9       12.75       11.49      0.69 o
  -3  -6   9        9.49        7.24      0.60 o
  -2  -6   9        7.13        6.72      0.45 o
  -1  -6   9       39.65       40.16      0.87 o
   0  -6   9      127.05      128.93      1.66 o
   1  -6   9       14.01       14.86      0.69 o
   2  -6   9        3.74        3.48      0.43 o
   3  -6   9       19.45       19.52      0.84 o
   4  -6   9        4.65        4.06      0.52 o
   5  -6   9       12.10       12.29      0.80 o
   6  -6   9        1.62        1.18      0.74 o
  -9  -5   9       11.86       12.03      1.29 o
  -8  -5   9        1.99        1.90      0.85 o
  -7  -5   9       36.89       39.39      1.69 o
  -6  -5   9        0.01       -0.60      0.60 o
  -5  -5   9       33.30       36.11      1.47 o
  -4  -5   9       28.03       24.96      0.99 o
  -3  -5   9        0.04       -0.37      0.37 o
  -2  -5   9       18.45       20.17      0.66 o
  -1  -5   9        0.03       -0.05      0.25 o
   0  -5   9       85.00       82.21      0.97 o
   1  -5   9        9.46        5.19      0.41 o
   2  -5   9       12.34       14.66      0.60 o
   3  -5   9       40.57       43.10      0.94 o
   4  -5   9        6.31        6.93      0.60 o
   5  -5   9        0.35        0.27      0.41 o
   6  -5   9       13.30       13.07      0.70 o
   7  -5   9        0.75        0.94      0.55 o
  -9  -4   9        2.58        0.87      0.89 o
  -8  -4   9        0.10       -0.51      0.75 o
  -7  -4   9        1.16       -0.20      0.70 o
  -6  -4   9       19.64       18.62      1.03 o
  -5  -4   9       82.12       83.82      1.59 o
  -4  -4   9      125.30      120.58      1.79 o
  -3  -4   9        8.23        8.66      0.59 o
  -2  -4   9        2.58        2.36      0.38 o
  -1  -4   9      106.77      103.91      1.20 o
   0  -4   9       21.77       24.72      0.53 o
   1  -4   9      442.51      390.15      3.18 o
   2  -4   9      164.09      155.39      1.53 o
   3  -4   9       72.03       56.64      1.03 o
   4  -4   9        3.95        6.55      0.40 o
   5  -4   9        1.22        0.38      0.38 o
   6  -4   9       24.57       29.59      1.21 o
   7  -4   9        0.56       -0.47      0.47 o
   8  -4   9        1.64        1.18      0.59 o
  -9  -3   9        0.19        1.29      0.84 o
  -8  -3   9       24.66       28.58      1.55 o
  -7  -3   9       33.01       36.11      1.37 o
  -6  -3   9        0.48        1.66      0.54 o
  -5  -3   9        7.98        6.62      0.53 o
  -4  -3   9       75.89       70.43      1.31 o
  -3  -3   9        7.02        7.17      0.51 o
  -2  -3   9       55.01       50.05      1.03 o
  -1  -3   9       41.13       39.79      0.71 o
   0  -3   9      662.72      642.55      4.52 o
   1  -3   9       95.99       92.23      0.97 o
   2  -3   9       43.91       33.59      0.64 o
   3  -3   9       41.43       43.32      0.79 o
   4  -3   9       22.40       18.76      0.72 o
   5  -3   9        0.23       -0.11      0.27 o
   6  -3   9        0.03       -0.37      0.37 o
   7  -3   9        2.85        3.36      0.55 o
   8  -3   9        3.40        4.08      0.72 o
  -9  -2   9        1.75        1.82      1.19 o
  -8  -2   9        5.38        4.72      0.77 o
  -7  -2   9        5.90        4.43      0.77 o
  -6  -2   9       18.78       17.97      0.94 o
  -5  -2   9        4.47        5.59      0.51 o
  -4  -2   9        3.77        2.78      0.39 o
  -3  -2   9       36.74       35.50      0.81 o
  -2  -2   9      121.86      119.15      1.57 o
  -1  -2   9        9.68       10.72      0.47 o
   0  -2   9       38.17       37.66      0.66 o
   1  -2   9       17.97       22.00      0.52 o
   2  -2   9       39.14       33.35      0.54 o
   3  -2   9      321.73      305.95      2.36 o
   4  -2   9       65.84       58.30      0.78 o
   5  -2   9        6.79        4.16      0.32 o
   6  -2   9       12.26       11.87      0.52 o
   7  -2   9        0.30        0.35      0.42 o
   8  -2   9       30.02       38.29      1.24 o
   9  -2   9        0.73        0.55      0.63 o
  -9  -1   9        4.03        6.71      1.07 o
  -8  -1   9        7.74        6.58      0.87 o
  -7  -1   9        0.56        1.30      0.56 o
  -6  -1   9        2.96        2.70      0.55 o
  -5  -1   9       22.46       24.09      0.88 o
  -4  -1   9        3.76        3.47      0.35 o
  -3  -1   9       18.77       17.10      0.65 o
  -2  -1   9       64.29       58.98      1.01 o
  -1  -1   9      370.83      384.96      3.22 o
   0  -1   9        6.82        5.78      0.29 o
   1  -1   9      166.50      167.67      1.34 o
   2  -1   9      152.03      133.30      1.13 o
   3  -1   9       29.24       34.72      0.56 o
   4  -1   9        7.30        3.63      0.29 o
   5  -1   9        0.04       -0.22      0.22 o
   6  -1   9       17.70       15.52      0.61 o
   7  -1   9        0.27       -0.32      0.36 o
   8  -1   9        9.33       10.08      0.70 o
   9  -1   9        2.57        2.27      0.59 o
  -8   0   9       11.21       11.49      1.05 o
  -7   0   9       10.03       11.73      0.86 o
  -6   0   9        9.10        8.49      0.72 o
  -5   0   9       25.06       30.01      1.07 o
  -4   0   9        5.14        3.38      0.36 o
  -3   0   9       81.57       77.54      0.98 o
  -2   0   9        1.39        2.02      0.27 o
  -1   0   9       25.15       24.22      0.65 o
   0   0   9       73.90       70.05      0.93 o
   1   0   9      229.56      236.07      1.69 o
   2   0   9      397.26      404.01      2.84 o
   3   0   9      381.78      358.47      2.51 o
   4   0   9       67.96       60.92      0.72 o
   5   0   9        0.07       -0.22      0.22 o
   6   0   9       13.36       17.32      0.51 o
   7   0   9       12.95       10.98      0.59 o
   8   0   9      116.10      115.02      1.93 o
   9   0   9        0.25       -0.31      0.49 o
  10   0   9       25.39       28.63      1.35 o
  -8   1   9        1.83        0.34      0.81 o
  -7   1   9        2.05        2.26      0.69 o
  -6   1   9       19.12       19.28      0.93 o
  -5   1   9        7.91        9.41      0.64 o
  -4   1   9       31.49       27.78      0.72 o
  -3   1   9        7.98        6.29      0.38 o
  -2   1   9       41.49       38.15      0.64 o
  -1   1   9      122.24      120.92      1.23 o
   0   1   9      368.06      333.19      2.45 o
   1   1   9      352.11      376.67      2.66 o
   2   1   9      183.38      186.79      1.49 o
   3   1   9        0.34        1.42      0.21 o
   4   1   9      590.62      578.68      3.63 o
   5   1   9      600.26      544.63      3.64 o
   6   1   9       83.53       91.84      1.10 o
   7   1   9       16.59       17.79      0.74 o
   8   1   9        6.93        6.56      0.55 o
   9   1   9        4.58        4.86      0.64 o
  10   1   9        3.17        1.48      0.79 o
  -8   2   9        4.41        5.08      0.88 o
  -7   2   9        0.55        0.25      0.61 o
  -6   2   9        0.48        0.77      0.54 o
  -5   2   9      140.43      127.96      1.89 o
  -4   2   9       39.91       42.25      0.93 o
  -3   2   9       45.41       46.99      0.89 o
  -2   2   9       62.72       54.22      0.82 o
  -1   2   9        0.54        0.99      0.23 o
   0   2   9        0.76        3.02      0.26 o
   1   2   9      203.89      194.02      1.44 o
   2   2   9      303.23      272.48      2.02 o
   3   2   9      203.26      185.19      1.48 o
   4   2   9       51.17       48.07      0.63 o
   5   2   9        1.72        0.88      0.25 o
   6   2   9       35.27       36.04      0.65 o
   7   2   9       93.76       88.86      1.28 o
   8   2   9       49.98       47.89      1.00 o
   9   2   9        3.17        3.88      0.69 o
  10   2   9        8.87       10.26      0.91 o
  11   2   9        0.03       -0.66      0.66 o
  -7   3   9       20.02       19.15      1.18 o
  -6   3   9        1.98        2.27      0.55 o
  -5   3   9       38.40       34.31      1.01 o
  -4   3   9        2.95        3.73      0.48 o
  -3   3   9      134.91      130.29      1.52 o
  -2   3   9       43.24       43.64      0.83 o
  -1   3   9       28.97       30.57      0.72 o
   0   3   9       56.26       57.35      0.72 o
   1   3   9        0.86        0.63      0.19 o
   2   3   9       19.13       28.83      0.53 o
   3   3   9       60.77       61.21      0.77 o
   4   3   9      559.21      561.68      3.45 o
   5   3   9        0.41        0.76      0.25 o
   6   3   9       73.31       76.67      0.90 o
   7   3   9        3.90        2.75      0.37 o
   8   3   9        0.09       -0.37      0.37 o
   9   3   9       12.95       14.02      0.82 o
  10   3   9        0.54       -0.25      0.52 o
  11   3   9        0.15       -0.68      0.68 o
  -7   4   9        1.13        1.61      1.18 o
  -6   4   9        0.60        0.88      0.55 o
  -5   4   9       19.73       24.14      0.95 o
  -4   4   9       26.85       24.15      0.82 o
  -3   4   9       39.45       35.21      0.90 o
  -2   4   9        7.08        7.78      0.42 o
  -1   4   9       19.95       19.66      0.52 o
   0   4   9       95.81      100.39      1.03 o
   1   4   9      105.99      114.01      1.15 o
   2   4   9      278.84      266.22      2.03 o
   3   4   9        0.54        0.13      0.23 o
   4   4   9        1.97        0.97      0.27 o
   5   4   9      399.91      358.57      2.54 o
   6   4   9       60.46       63.27      0.87 o
   7   4   9        5.46        6.37      0.41 o
   8   4   9        0.01       -0.06      0.36 o
   9   4   9        8.10        9.21      0.64 o
  10   4   9        0.89        0.20      0.58 o
  11   4   9        1.43        0.42      0.81 o
  -6   5   9        0.13       -0.31      0.83 o
  -5   5   9        0.22        0.11      0.48 o
  -4   5   9       26.85       27.49      0.93 o
  -3   5   9        3.31        0.92      0.35 o
  -2   5   9       53.84       56.28      0.95 o
  -1   5   9       48.05       43.09      0.76 o
   0   5   9        0.51        0.19      0.23 o
   1   5   9      141.26      140.26      1.36 o
   2   5   9      195.49      187.03      1.69 o
   3   5   9       63.33       66.65      0.85 o
   4   5   9        6.30        7.03      0.40 o
   5   5   9        1.54        0.96      0.26 o
   6   5   9       12.36       15.52      0.66 o
   7   5   9       36.34       27.25      0.72 o
   8   5   9        0.86        0.54      0.42 o
   9   5   9       26.48       28.27      1.05 o
  10   5   9       15.16       17.43      1.06 o
  11   5   9       23.44       27.16      1.42 o
  -5   6   9        0.24        1.19      0.52 o
  -4   6   9        6.99        6.27      0.58 o
  -3   6   9        4.92        6.64      0.57 o
  -2   6   9       26.63       23.78      0.70 o
  -1   6   9       66.48       61.84      1.01 o
   0   6   9      115.15      105.37      1.23 o
   1   6   9        0.14       -0.27      0.27 o
   2   6   9       52.92       50.85      0.79 o
   3   6   9       61.05       63.38      0.93 o
   4   6   9      113.75      107.34      1.11 o
   5   6   9        3.15        3.13      0.25 o
   6   6   9      134.17      134.53      1.56 o
   7   6   9       80.15       79.61      1.25 o
   8   6   9        8.62        7.30      0.63 o
   9   6   9        3.14        3.33      0.58 o
  10   6   9        0.03       -0.13      0.62 o
  11   6   9        9.65        7.91      0.96 o
  -5   7   9        1.28        1.16      0.70 o
  -4   7   9        0.00       -0.12      0.45 o
  -3   7   9        0.00        0.08      0.49 o
  -2   7   9        3.03        4.51      0.53 o
  -1   7   9        7.90        9.46      0.52 o
   0   7   9       12.57        7.03      0.48 o
   1   7   9       19.91       19.27      0.63 o
   2   7   9      163.69      167.97      1.56 o
   3   7   9       12.16       12.32      0.45 o
   4   7   9        5.67        5.48      0.40 o
   5   7   9        4.55        5.72      0.32 o
   6   7   9       52.38       53.21      1.06 o
   7   7   9        0.75        0.72      0.44 o
   8   7   9       77.65       80.18      1.54 o
   9   7   9       14.58       11.58      0.79 o
  10   7   9        0.61        0.55      0.60 o
  11   7   9       10.15       11.88      1.06 o
  -4   8   9        0.00       -0.56      0.59 o
  -3   8   9        1.28        1.70      0.51 o
  -2   8   9        1.87        1.40      0.46 o
  -1   8   9        5.77        2.62      0.50 o
   0   8   9       23.00       21.50      0.74 o
   1   8   9        7.45        5.55      0.49 o
   2   8   9       10.86       13.31      0.58 o
   3   8   9       45.65       47.94      1.00 o
   4   8   9        8.65       11.51      0.47 o
   5   8   9       43.30       43.39      1.03 o
   6   8   9       12.98       15.51      0.65 o
   7   8   9        3.98        5.46      0.78 o
   8   8   9        4.82        5.72      0.75 o
   9   8   9        5.12        3.57      0.66 o
  10   8   9        4.87        5.62      0.78 o
  11   8   9        5.50        4.94      0.88 o
  -3   9   9        0.22       -0.40      0.69 o
  -2   9   9        2.77        3.75      0.59 o
  -1   9   9        5.43        6.96      0.62 o
   0   9   9        5.16        3.71      0.55 o
   1   9   9        0.84        1.00      0.41 o
   2   9   9       21.06       21.25      0.80 o
   3   9   9        0.18       -0.34      0.34 o
   4   9   9      122.81      134.79      1.67 o
   5   9   9       40.60       41.93      1.35 o
   6   9   9        7.61        6.32      0.78 o
   7   9   9       51.93       52.52      1.41 o
   8   9   9        0.08        0.99      0.66 o
   9   9   9        6.43        8.36      1.05 o
  10   9   9       27.77       30.05      1.70 o
  11   9   9       15.32       14.35      1.60 o
  -2  10   9        6.80        7.87      0.95 o
  -1  10   9        0.22       -0.50      0.70 o
   0  10   9        0.39       -0.51      0.51 o
   1  10   9        1.08        1.18      0.47 o
   2  10   9        5.85        8.24      0.63 o
   3  10   9        0.52       -0.46      0.46 o
   4  10   9       17.78       18.60      0.97 o
   5  10   9        5.89        6.02      0.69 o
   6  10   9        7.22        6.28      0.72 o
   7  10   9        1.89        1.73      0.68 o
   8  10   9        0.15       -0.61      0.61 o
   9  10   9       31.19       34.64      2.22 o
  10  10   9        1.62        1.83      0.90 o
   0  11   9        1.27        1.78      0.67 o
   1  11   9        0.01       -0.56      0.57 o
   2  11   9        5.83        7.52      0.71 o
   3  11   9        0.29       -0.19      0.51 o
   4  11   9        1.38        0.38      0.55 o
   5  11   9        0.01       -0.59      0.59 o
   6  11   9        7.05        6.47      0.83 o
   7  11   9        0.03        0.40      0.67 o
   8  11   9        0.23       -0.67      0.71 o
   9  11   9        0.40        0.85      0.87 o
  10  11   9        3.61        2.78      1.08 o
   1  12   9        9.53        8.54      0.97 o
   2  12   9        0.71       -0.27      0.65 o
   3  12   9        2.93        3.19      0.67 o
   4  12   9        2.34        1.96      0.69 o
   5  12   9        0.59       -0.62      0.62 o
   6  12   9        0.02       -0.66      0.66 o
   7  12   9        2.63        1.25      0.85 o
   8  12   9        1.58        0.75      1.07 o
   9  12   9        0.16       -0.16      0.99 o
   4  13   9        3.77        4.89      1.20 o
   5  13   9        1.27        0.48      0.77 o
   6  13   9       13.56       15.61      1.17 o
   7  13   9        0.18        0.07      0.96 o
  -5 -10  10        0.22       -0.67      0.88 o
  -4 -10  10        7.29        8.87      1.09 o
  -3 -10  10        0.98        1.60      0.83 o
  -2 -10  10        6.20        7.52      1.06 o
  -1 -10  10        0.94        1.12      0.94 o
   0 -10  10        2.06        0.86      0.83 o
  -7  -9  10       17.09       22.88      1.81 o
  -6  -9  10        7.35        7.96      1.37 o
  -5  -9  10        3.99        2.98      0.98 o
  -4  -9  10        0.73        0.60      0.81 o
  -3  -9  10       36.88       39.48      1.86 o
  -2  -9  10       17.30       19.33      1.65 o
  -1  -9  10        1.49        0.77      0.74 o
   0  -9  10        0.32        0.18      0.66 o
   1  -9  10       24.64       21.18      1.25 o
   2  -9  10       13.80       13.84      1.14 o
  -7  -8  10       16.54       16.97      1.52 o
  -6  -8  10        1.29        1.28      0.98 o
  -5  -8  10        0.34       -0.11      0.85 o
  -4  -8  10        6.19        3.91      0.80 o
  -3  -8  10        2.88        3.24      0.83 o
  -2  -8  10       31.72       36.52      1.41 o
  -1  -8  10       10.74       12.86      0.92 o
   0  -8  10       59.39       57.89      1.64 o
   1  -8  10        3.84        2.56      0.71 o
   2  -8  10        0.21        0.01      0.54 o
   3  -8  10      102.65      117.90      2.37 o
  -8  -7  10        1.16        1.33      1.08 o
  -7  -7  10        0.37       -0.28      0.85 o
  -6  -7  10       16.13       20.60      1.49 o
  -5  -7  10       16.23       18.98      1.52 o
  -4  -7  10        1.21        1.91      0.77 o
  -3  -7  10       14.10       12.58      0.88 o
  -2  -7  10        3.32        4.89      0.64 o
  -1  -7  10       22.46       22.86      1.02 o
   0  -7  10       35.16       38.53      1.26 o
   1  -7  10       12.37       13.28      0.76 o
   2  -7  10       80.57       81.27      1.64 o
   3  -7  10       19.25       21.35      0.96 o
   4  -7  10        1.49        2.28      0.56 o
   5  -7  10       33.19       40.04      3.18 o
  -8  -6  10        0.05        0.93      1.04 o
  -7  -6  10       29.50       29.95      1.80 o
  -6  -6  10        0.14       -0.04      0.87 o
  -5  -6  10        7.89        7.29      1.04 o
  -4  -6  10        0.06       -0.63      0.71 o
  -3  -6  10        1.71        2.27      0.52 o
  -2  -6  10       21.89       19.60      0.87 o
  -1  -6  10       97.49       92.38      1.46 o
   0  -6  10       51.34       46.44      1.13 o
   1  -6  10        9.64        8.00      0.60 o
   2  -6  10       26.75       25.02      0.91 o
   3  -6  10        3.56        2.99      0.54 o
   4  -6  10       23.01       25.50      1.17 o
   5  -6  10       27.65       30.92      1.18 o
   6  -6  10        0.01       -0.01      0.71 o
  -8  -5  10        0.21       -0.49      0.82 o
  -7  -5  10       25.65       23.20      1.51 o
  -6  -5  10       17.26       17.62      1.32 o
  -5  -5  10      125.28      120.09      3.60 o
  -4  -5  10       37.70       35.20      1.49 o
  -3  -5  10        2.90        1.78      0.49 o
  -2  -5  10       20.52       17.22      0.70 o
  -1  -5  10      320.69      293.23      2.75 o
   0  -5  10       20.65       17.71      0.62 o
   1  -5  10      145.29      135.74      1.88 o
   2  -5  10       78.78       66.21      1.25 o
   3  -5  10       76.55       70.90      1.29 o
   4  -5  10       85.57       88.10      1.64 o
   5  -5  10        0.74        1.04      0.68 o
   6  -5  10        0.01        0.31      0.46 o
  -8  -4  10        0.50       -0.20      0.79 o
  -7  -4  10        2.91        2.98      1.00 o
  -6  -4  10        4.26        3.41      0.77 o
  -5  -4  10       14.47       16.05      1.06 o
  -4  -4  10       69.23       71.08      1.52 o
  -3  -4  10      131.78      123.93      1.83 o
  -2  -4  10      296.63      280.89      2.88 o
  -1  -4  10      118.37      110.91      1.33 o
   0  -4  10      130.71      120.69      1.23 o
   1  -4  10       85.14       76.81      1.17 o
   2  -4  10       71.67       72.14      1.25 o
   3  -4  10        1.34        1.54      0.40 o
   4  -4  10       31.82       29.78      0.91 o
   5  -4  10      162.32      160.43      2.27 o
   6  -4  10        6.85        6.10      0.58 o
   7  -4  10        2.70        3.69      0.57 o
  -8  -3  10        0.76        0.14      0.76 o
  -7  -3  10        2.29        3.18      0.80 o
  -6  -3  10        4.20        4.82      0.70 o
  -5  -3  10        7.42        9.56      0.80 o
  -4  -3  10       50.26       42.46      1.12 o
  -3  -3  10      229.09      230.31      2.52 o
  -2  -3  10        9.51        6.40      0.50 o
  -1  -3  10       95.51       90.12      1.23 o
   0  -3  10       71.82       69.62      0.94 o
   1  -3  10        4.93        5.29      0.34 o
   2  -3  10      304.28      278.16      2.54 o
   3  -3  10        7.70        6.80      0.41 o
   4  -3  10       73.51       69.91      1.13 o
   5  -3  10        0.01       -0.32      0.32 o
   6  -3  10      124.81      136.49      1.99 o
   7  -3  10       37.54       38.06      1.32 o
   8  -3  10        5.80        5.78      0.82 o
  -8  -2  10        1.41        1.03      0.79 o
  -7  -2  10        5.87        8.16      0.81 o
  -6  -2  10       21.96       26.79      1.27 o
  -5  -2  10        0.13        0.61      0.48 o
  -4  -2  10       65.08       62.55      1.29 o
  -3  -2  10       39.92       40.69      0.88 o
  -2  -2  10      158.68      149.29      1.96 o
  -1  -2  10       30.43       28.84      0.76 o
   0  -2  10       16.06       13.22      0.49 o
   1  -2  10      240.73      238.91      1.91 o
   2  -2  10        5.16        8.06      0.36 o
   3  -2  10      115.36      105.44      1.17 o
   4  -2  10       21.73       22.36      0.58 o
   5  -2  10       12.87       17.14      0.61 o
   6  -2  10       16.47       15.58      0.78 o
   7  -2  10       21.18       19.98      0.88 o
   8  -2  10        8.77        8.27      0.75 o
   9  -2  10        6.20        6.39      0.96 o
  -8  -1  10        0.33        0.17      0.76 o
  -7  -1  10       69.13       77.21      1.81 o
  -6  -1  10       12.73       12.09      0.92 o
  -5  -1  10        0.01        0.20      0.40 o
  -4  -1  10       23.94       21.77      0.73 o
  -3  -1  10       24.82       23.72      0.67 o
  -2  -1  10      262.64      253.60      2.45 o
  -1  -1  10        0.09        0.10      0.31 o
   0  -1  10      176.38      164.68      1.61 o
   1  -1  10       58.84       62.52      0.75 o
   2  -1  10      235.89      220.99      1.69 o
   3  -1  10       25.61       30.65      0.59 o
   4  -1  10       51.28       42.26      0.86 o
   5  -1  10       97.93       87.76      1.06 o
   6  -1  10       71.92       68.11      1.14 o
   7  -1  10       19.71       20.72      0.85 o
   8  -1  10        8.75       10.79      0.94 o
   9  -1  10       13.00       12.55      0.99 o
  -8   0  10        2.27        2.29      0.79 o
  -7   0  10        6.02        5.40      0.74 o
  -6   0  10        1.00        2.29      0.62 o
  -5   0  10       41.15       47.37      1.31 o
  -4   0  10        1.20        0.40      0.36 o
  -3   0  10        2.11        1.07      0.30 o
  -2   0  10       17.37       18.41      0.57 o
  -1   0  10      134.40      130.60      1.45 o
   0   0  10       36.09       33.14      0.70 o
   1   0  10       47.49       45.24      0.63 o
   2   0  10      410.98      377.47      2.73 o
   3   0  10      580.40      563.67      3.73 o
   4   0  10      106.46      103.17      1.02 o
   5   0  10       83.10       71.58      1.01 o
   6   0  10       38.89       32.97      0.79 o
   7   0  10        3.89        3.53      0.46 o
   8   0  10       87.42       86.80      1.57 o
   9   0  10       10.50        9.93      0.85 o
  10   0  10        0.00       -0.45      0.67 o
  -8   1  10        0.45        0.74      0.78 o
  -7   1  10        6.77        4.83      0.85 o
  -6   1  10        7.43        6.67      0.73 o
  -5   1  10       54.98       59.80      1.48 o
  -4   1  10        1.17        1.62      0.36 o
  -3   1  10       85.67       79.20      1.11 o
  -2   1  10        0.44       -0.25      0.25 o
  -1   1  10       23.07       24.83      0.77 o
   0   1  10      365.48      357.47      2.66 o
   1   1  10      116.13      105.28      1.13 o
   2   1  10      104.92      105.64      1.04 o
   3   1  10       11.22        9.03      0.37 o
   4   1  10      447.18      436.42      3.06 o
   5   1  10      269.45      247.42      2.08 o
   6   1  10        0.01       -0.03      0.30 o
   7   1  10       50.49       47.15      1.17 o
   8   1  10       95.96       91.04      2.02 o
   9   1  10        5.16        3.97      0.71 o
  10   1  10       15.29       12.33      0.93 o
  -7   2  10       24.31       24.64      1.33 o
  -6   2  10        0.10        0.85      0.63 o
  -5   2  10        7.08        6.54      0.62 o
  -4   2  10        2.94        3.11      0.50 o
  -3   2  10        6.89        3.70      0.39 o
  -2   2  10       99.94       90.67      1.15 o
  -1   2  10       75.29       73.02      1.07 o
   0   2  10       44.73       42.06      0.68 o
   1   2  10        5.35        7.20      0.32 o
   2   2  10      130.97      131.50      1.21 o
   3   2  10       30.07       27.39      0.66 o
   4   2  10      216.49      207.78      1.59 o
   5   2  10        1.67        1.73      0.27 o
   6   2  10       87.70       85.96      1.07 o
   7   2  10        4.52        2.74      0.44 o
   8   2  10        6.67        8.72      0.56 o
   9   2  10        7.07        7.55      0.73 o
  10   2  10        2.13        0.26      0.64 o
  -7   3  10        6.80        7.84      0.94 o
  -6   3  10       16.54       13.75      0.91 o
  -5   3  10        5.88        6.52      0.61 o
  -4   3  10       11.53       10.89      0.66 o
  -3   3  10       60.20       63.93      1.17 o
  -2   3  10       21.60       18.92      0.64 o
  -1   3  10       13.87       14.68      0.48 o
   0   3  10      306.89      289.70      2.18 o
   1   3  10       33.23       34.52      0.64 o
   2   3  10        5.20        7.17      0.36 o
   3   3  10      180.79      174.50      1.55 o
   4   3  10      195.41      203.17      1.66 o
   5   3  10       35.65       34.42      0.94 o
   6   3  10       11.02       12.16      0.46 o
   7   3  10        7.79        6.94      0.48 o
   8   3  10        3.10        1.79      0.46 o
   9   3  10        2.44        1.39      0.55 o
  10   3  10        5.83        7.41      0.83 o
  11   3  10        0.14       -0.91      0.91 o
  -6   4  10        6.95        4.84      0.81 o
  -5   4  10       20.03       20.02      0.94 o
  -4   4  10       93.16       85.97      1.89 o
  -3   4  10       39.74       39.83      1.08 o
  -2   4  10       11.72       13.74      0.63 o
  -1   4  10        0.37        0.23      0.28 o
   0   4  10       27.92       23.12      0.53 o
   1   4  10      248.83      254.25      2.07 o
   2   4  10       31.23       31.12      0.63 o
   3   4  10        1.77        1.80      0.30 o
   4   4  10       13.71       15.57      0.53 o
   5   4  10      107.16       92.51      1.04 o
   6   4  10      175.14      162.50      1.77 o
   7   4  10       30.76       31.35      0.89 o
   8   4  10        4.76        3.97      0.51 o
   9   4  10        0.48        0.10      0.57 o
  10   4  10       14.10       13.06      0.93 o
  11   4  10        2.59        2.77      0.92 o
  -6   5  10        5.31        4.24      0.95 o
  -5   5  10        7.14        7.38      0.69 o
  -4   5  10        3.79        3.20      0.60 o
  -3   5  10       32.46       37.43      0.98 o
  -2   5  10       17.69       17.14      1.16 o
  -1   5  10       49.36       49.65      0.93 o
   0   5  10       26.20       21.67      0.79 o
   1   5  10       18.31       16.76      0.58 o
   2   5  10      201.42      203.08      1.78 o
   3   5  10        0.57        0.17      0.26 o
   4   5  10        2.58        1.31      0.32 o
   5   5  10       44.69       45.17      0.81 o
   6   5  10      158.47      140.54      1.60 o
   7   5  10       63.20       58.39      1.08 o
   8   5  10       13.30       12.82      0.73 o
   9   5  10        0.04       -0.27      0.48 o
  10   5  10        0.68        0.39      0.65 o
  11   5  10       31.94       37.94      1.68 o
  -5   6  10        5.62        6.58      0.95 o
  -4   6  10        3.74        2.72      0.53 o
  -3   6  10        3.43        2.68      0.49 o
  -2   6  10       15.20       16.97      0.69 o
  -1   6  10       11.63       11.75      0.58 o
   0   6  10        3.46        2.73      0.42 o
   1   6  10       13.15       13.28      0.53 o
   2   6  10      123.96      105.39      1.18 o
   3   6  10        0.65        0.30      0.29 o
   4   6  10       29.40       28.28      0.64 o
   5   6  10       60.30       56.68      0.92 o
   6   6  10      124.41      113.86      1.39 o
   7   6  10       52.23       51.51      1.19 o
   8   6  10       34.82       31.98      1.08 o
   9   6  10       28.96       28.01      1.16 o
  10   6  10        3.16        1.38      0.70 o
  11   6  10        1.91        1.19      0.74 o
  -4   7  10        0.08        0.38      0.51 o
  -3   7  10        0.05       -0.43      0.43 o
  -2   7  10        0.82        1.08      0.47 o
  -1   7  10       10.17       13.88      0.64 o
   0   7  10        6.09        4.19      0.46 o
   1   7  10       32.75       32.97      1.02 o
   2   7  10        0.06        0.56      0.35 o
   3   7  10        1.59        0.67      0.34 o
   4   7  10       71.65       65.93      1.01 o
   5   7  10       18.48       16.10      0.57 o
   6   7  10        2.85        1.19      0.43 o
   7   7  10       50.56       45.74      2.09 o
   8   7  10        4.72        5.87      0.67 o
   9   7  10        0.01       -0.51      0.51 o
  10   7  10        1.05       -0.03      0.67 o
  11   7  10        1.27       -0.40      1.06 o
  -3   8  10        1.52        1.14      0.54 o
  -2   8  10       13.99       14.65      0.82 o
  -1   8  10        0.04       -0.44      0.44 o
   0   8  10        2.55        2.06      0.45 o
   1   8  10       16.64       14.79      0.69 o
   2   8  10       34.97       37.89      0.93 o
   3   8  10      121.73      135.48      1.64 o
   4   8  10      102.28       99.35      1.35 o
   5   8  10       69.98       71.26      1.36 o
   6   8  10        0.88        0.62      0.47 o
   7   8  10       26.08       27.62      1.02 o
   8   8  10       36.50       35.31      1.23 o
   9   8  10       58.94       59.19      1.80 o
  10   8  10        0.16       -0.14      0.70 o
  11   8  10        0.03       -0.77      0.77 o
  -2   9  10        9.68       13.13      1.04 o
  -1   9  10        2.53        1.56      0.56 o
   0   9  10       24.33       28.34      1.14 o
   1   9  10        3.40        4.26      0.51 o
   2   9  10        3.88        4.47      0.55 o
   3   9  10       24.36       25.52      0.97 o
   4   9  10       53.32       56.27      1.19 o
   5   9  10       45.06       46.43      1.24 o
   6   9  10       19.90       19.55      1.16 o
   7   9  10       25.74       26.20      1.17 o
   8   9  10        3.49        4.26      0.81 o
   9   9  10       18.85       21.79      1.23 o
  10   9  10        0.03       -0.39      0.68 o
  -1  10  10        3.29        3.52      0.66 o
   0  10  10        4.36        3.69      0.65 o
   1  10  10        4.52        4.14      0.66 o
   2  10  10        0.55       -0.03      0.50 o
   3  10  10        1.39        2.25      0.54 o
   4  10  10        7.12        4.78      0.65 o
   5  10  10       39.78       39.57      1.39 o
   6  10  10       23.30       23.08      1.09 o
   7  10  10        4.33        2.99      0.72 o
   8  10  10        3.84        2.87      0.80 o
   9  10  10        2.93        1.88      0.81 o
  10  10  10        1.43        0.37      0.96 o
   0  11  10        0.10       -0.08      0.61 o
   1  11  10        3.09        1.95      0.63 o
   2  11  10        0.70        0.00      0.59 o
   3  11  10        0.78        0.20      0.54 o
   4  11  10        0.39       -0.08      0.60 o
   5  11  10        1.85        2.19      0.69 o
   6  11  10        0.01        0.57      0.67 o
   7  11  10        0.04        1.19      0.80 o
   8  11  10        0.00       -0.36      0.73 o
   9  11  10        3.86        2.85      0.89 o
   2  12  10        0.78       -0.12      0.74 o
   3  12  10        1.58       -0.70      0.79 o
   4  12  10        0.57       -0.36      0.67 o
   5  12  10        4.86        4.26      0.78 o
   6  12  10        3.34        4.08      0.79 o
   7  12  10        9.34       10.09      1.13 o
   8  12  10        0.04       -0.36      0.92 o
  -3 -10  11        1.70        2.33      0.89 o
  -2 -10  11        0.05        0.64      2.25 o
  -6  -9  11        4.55        8.04      3.54 o
  -5  -9  11        0.00       -0.33      0.89 o
  -4  -9  11       25.87       27.28      1.85 o
  -3  -9  11        6.23        7.01      1.04 o
  -2  -9  11       13.52       13.21      1.22 o
  -1  -9  11        4.75        4.79      0.94 o
   0  -9  11        0.61       -0.29      0.87 o
   1  -9  11        0.21        0.10      0.69 o
  -7  -8  11        0.96        1.44      1.12 o
  -6  -8  11        8.74       10.26      1.32 o
  -5  -8  11        0.00       -0.52      0.80 o
  -4  -8  11        8.87        8.92      1.15 o
  -3  -8  11       35.56       40.85      1.86 o
  -2  -8  11       49.45       56.67      2.02 o
  -1  -8  11       18.71       18.16      1.14 o
   0  -8  11        4.87        6.27      0.80 o
   1  -8  11        2.95        2.79      0.69 o
   2  -8  11        0.66        0.73      0.64 o
   3  -8  11        3.01        4.28      0.90 o
  -7  -7  11        0.00        1.66      1.02 o
  -6  -7  11        0.03       -0.56      0.92 o
  -5  -7  11        1.13        1.35      0.95 o
  -4  -7  11       19.72       20.75      1.28 o
  -3  -7  11        4.25        5.02      0.82 o
  -2  -7  11        7.72        8.09      0.96 o
  -1  -7  11       16.78       19.47      1.07 o
   0  -7  11       39.80       43.49      1.39 o
   1  -7  11       34.71       32.05      1.19 o
   2  -7  11       14.93       14.67      0.98 o
   3  -7  11        2.41        2.51      0.67 o
   4  -7  11       12.77       17.12      1.12 o
  -8  -6  11        1.00       -0.70      1.02 o
  -7  -6  11       12.87       11.30      1.45 o
  -6  -6  11        3.71        4.46      1.09 o
  -5  -6  11        0.99        0.92      0.87 o
  -4  -6  11        6.51        5.41      0.90 o
  -3  -6  11        0.06       -0.48      0.48 o
  -2  -6  11      134.55      137.74      2.21 o
  -1  -6  11        1.49        0.96      0.49 o
   0  -6  11        9.46        9.48      0.73 o
   1  -6  11       17.41       18.57      0.91 o
   2  -6  11       41.92       41.67      1.24 o
   3  -6  11        0.36        0.07      0.55 o
   4  -6  11       12.99       15.46      0.97 o
   5  -6  11       16.30       19.21      1.34 o
  -8  -5  11        3.07        4.63      1.22 o
  -7  -5  11        2.09        1.29      1.04 o
  -6  -5  11       24.91       26.30      1.77 o
  -5  -5  11       60.42       58.74      2.06 o
  -4  -5  11       28.01       27.54      1.35 o
  -3  -5  11        9.61       10.79      1.00 o
  -2  -5  11       10.65       11.43      0.76 o
  -1  -5  11       53.56       55.39      1.18 o
   0  -5  11      123.32      120.70      1.67 o
   1  -5  11       16.60       17.59      0.79 o
   2  -5  11        4.58        4.52      0.52 o
   3  -5  11       16.85       16.85      0.78 o
   4  -5  11        8.22        8.47      0.69 o
   5  -5  11       10.25       11.30      0.76 o
   6  -5  11        0.82        0.97      0.62 o
  -8  -4  11        0.54        1.03      0.88 o
  -7  -4  11        7.78        7.90      1.20 o
  -6  -4  11        7.91        6.44      1.01 o
  -5  -4  11       28.52       29.30      1.52 o
  -4  -4  11      127.48      129.82      2.49 o
  -3  -4  11       87.17       86.97      1.79 o
  -2  -4  11       56.34       53.74      1.13 o
  -1  -4  11        0.18        0.36      0.34 o
   0  -4  11        0.97        0.11      0.26 o
   1  -4  11       53.70       59.43      1.08 o
   2  -4  11       37.66       38.65      1.07 o
   3  -4  11        0.01       -0.22      0.36 o
   4  -4  11       62.15       64.21      1.45 o
   5  -4  11        0.52        0.12      0.49 o
   6  -4  11        2.24        1.53      0.49 o
   7  -4  11        0.15       -0.22      0.54 o
  -8  -3  11        3.96        2.74      0.92 o
  -7  -3  11        3.56        4.37      1.00 o
  -6  -3  11       10.68       10.19      1.13 o
  -5  -3  11        3.11        4.91      0.79 o
  -4  -3  11        0.23       -0.27      0.52 o
  -3  -3  11        4.69        4.33      0.51 o
  -2  -3  11      137.76      125.85      1.81 o
  -1  -3  11       72.48       67.07      1.10 o
   0  -3  11      481.59      455.69      3.60 o
   1  -3  11        2.42        2.58      0.33 o
   2  -3  11       50.68       58.57      1.09 o
   3  -3  11       28.66       36.10      0.97 o
   4  -3  11        2.94        1.43      0.44 o
   5  -3  11        1.55        1.66      0.44 o
   6  -3  11        3.17        3.68      0.55 o
   7  -3  11        0.00        0.46      0.58 o
   8  -3  11        0.59       -0.15      0.73 o
  -8  -2  11        2.20        1.58      0.90 o
  -7  -2  11        4.68        6.33      1.07 o
  -6  -2  11        0.13        0.95      0.95 o
  -5  -2  11       31.80       27.53      1.18 o
  -4  -2  11        0.78        0.46      0.46 o
  -3  -2  11       25.36       27.32      0.87 o
  -2  -2  11      130.90      128.91      1.70 o
  -1  -2  11      317.37      312.02      2.80 o
   0  -2  11        3.32        2.75      0.37 o
   1  -2  11        7.80        8.24      0.39 o
   2  -2  11       77.91       82.82      1.03 o
   3  -2  11        1.05        1.28      0.31 o
   4  -2  11       96.52       85.79      1.20 o
   5  -2  11       42.80       41.39      0.89 o
   6  -2  11        1.06        0.08      0.40 o
   7  -2  11        2.21        2.42      0.61 o
   8  -2  11        3.05        4.58      0.79 o
  -8  -1  11        1.24        2.49      1.16 o
  -7  -1  11        9.62        9.87      1.57 o
  -6  -1  11        0.63       -0.18      0.70 o
  -5  -1  11        0.59        0.56      0.56 o
  -4  -1  11       83.41       82.52      1.68 o
  -3  -1  11      142.11      137.53      1.74 o
  -2  -1  11       30.70       28.05      0.81 o
  -1  -1  11       83.62       79.00      1.30 o
   0  -1  11      225.64      222.27      2.05 o
   1  -1  11       19.73       20.13      0.55 o
   2  -1  11      126.30      122.16      1.22 o
   3  -1  11      125.67      114.37      1.24 o
   4  -1  11       13.24       15.10      0.53 o
   5  -1  11       12.03       12.56      0.59 o
   6  -1  11       22.16       22.51      0.76 o
   7  -1  11        3.12        2.55      0.51 o
   8  -1  11        4.85        3.59      0.69 o
   9  -1  11        6.60        8.42      1.17 o
  -7   0  11        2.30        1.16      0.70 o
  -6   0  11        2.10        2.51      0.66 o
  -5   0  11        0.41        0.17      0.52 o
  -4   0  11        5.28        4.37      0.54 o
  -3   0  11        1.80        0.93      0.32 o
  -2   0  11      358.08      325.97      2.77 o
  -1   0  11      284.27      273.37      2.50 o
   0   0  11       30.05       30.40      0.70 o
   1   0  11      282.20      267.83      2.13 o
   2   0  11      194.36      197.46      1.70 o
   3   0  11      305.77      269.10      2.12 o
   4   0  11       85.95       82.81      0.93 o
   5   0  11        3.40        3.30      0.35 o
   6   0  11       22.46       20.79      0.75 o
   7   0  11       34.56       37.33      0.96 o
   8   0  11       60.59       66.35      1.68 o
   9   0  11        0.22        1.60      0.65 o
  -7   1  11        3.43        4.86      0.86 o
  -6   1  11        3.07        2.28      0.69 o
  -5   1  11        3.54        4.05      0.65 o
  -4   1  11        5.13        7.14      0.67 o
  -3   1  11       24.26       23.51      0.82 o
  -2   1  11        3.55        4.81      0.37 o
  -1   1  11       42.32       40.50      0.81 o
   0   1  11      100.28       99.03      1.19 o
   1   1  11       34.11       39.10      0.73 o
   2   1  11       81.36       71.76      0.90 o
   3   1  11      188.98      176.76      1.58 o
   4   1  11      260.16      251.04      2.16 o
   5   1  11        0.03       -0.11      0.28 o
   6   1  11       34.76       34.55      1.22 o
   7   1  11        7.53        8.88      0.59 o
   8   1  11       40.77       36.97      1.11 o
   9   1  11        3.32        2.79      0.77 o
  10   1  11       46.65       51.01      1.76 o
  -7   2  11        0.01       -0.05      0.69 o
  -6   2  11        6.76        7.68      0.86 o
  -5   2  11       14.78       18.22      0.92 o
  -4   2  11        0.63       -0.07      0.43 o
  -3   2  11       11.13        8.26      0.55 o
  -2   2  11       23.12       23.58      0.74 o
  -1   2  11      210.29      202.92      1.91 o
   0   2  11        4.62        5.05      0.33 o
   1   2  11        2.14        2.13      0.30 o
   2   2  11       45.75       44.06      0.68 o
   3   2  11      116.69      115.12      1.25 o
   4   2  11       32.68       31.72      0.84 o
   5   2  11        5.47        5.79      0.35 o
   6   2  11        1.15        0.89      0.33 o
   7   2  11       42.78       43.93      0.99 o
   8   2  11       26.25       29.78      1.28 o
   9   2  11        2.17        0.55      0.59 o
  10   2  11        0.39        0.30      0.71 o
  -6   3  11        8.41       10.22      0.94 o
  -5   3  11       11.82       12.07      0.90 o
  -4   3  11       27.16       24.16      0.94 o
  -3   3  11        1.41        1.47      0.44 o
  -2   3  11        0.74        0.78      0.35 o
  -1   3  11       31.64       28.75      0.68 o
   0   3  11      331.34      292.63      2.31 o
   1   3  11       10.53       12.43      0.46 o
   2   3  11        0.02        0.04      0.26 o
   3   3  11        5.58        6.30      0.39 o
   4   3  11       55.67       47.24      0.79 o
   5   3  11       32.49       32.42      0.97 o
   6   3  11        0.01        0.07      0.29 o
   7   3  11       37.74       38.62      0.89 o
   8   3  11        1.65        2.26      0.49 o
   9   3  11       30.08       33.47      1.41 o
  10   3  11        3.95        1.34      0.72 o
  -6   4  11       16.17       14.54      1.17 o
  -5   4  11        4.05        4.93      0.68 o
  -4   4  11        8.98       10.00      0.70 o
  -3   4  11       28.61       31.01      0.95 o
  -2   4  11        3.96        2.86      0.47 o
  -1   4  11        0.07        0.02      0.31 o
   0   4  11       33.97       29.27      0.59 o
   1   4  11       11.06       15.50      0.52 o
   2   4  11       39.22       37.28      0.70 o
   3   4  11       13.54       13.41      0.49 o
   4   4  11      345.20      331.60      2.62 o
   5   4  11      113.39      112.73      1.31 o
   6   4  11       11.20       10.79      0.58 o
   7   4  11        3.47        2.83      0.44 o
   8   4  11        4.31        5.39      0.61 o
   9   4  11        9.65        8.80      0.82 o
  10   4  11        0.37       -0.61      0.61 o
  -5   5  11        0.40       -0.26      0.59 o
  -4   5  11        0.41        0.49      0.53 o
  -3   5  11        1.89        1.08      0.45 o
  -2   5  11       22.08       22.26      0.80 o
  -1   5  11        0.49       -0.02      0.37 o
   0   5  11       61.12       66.00      1.08 o
   1   5  11        4.69        3.43      0.35 o
   2   5  11        0.92        0.85      0.30 o
   3   5  11       75.27       80.84      1.04 o
   4   5  11      107.62      104.32      1.25 o
   5   5  11       38.27       38.68      0.90 o
   6   5  11      151.66      141.61      1.69 o
   7   5  11       25.26       26.25      0.90 o
   8   5  11        0.94        0.37      0.48 o
   9   5  11        0.79        0.98      0.58 o
  10   5  11        0.88       -0.12      0.84 o
  11   5  11        2.16        2.87      0.87 o
  -4   6  11        1.79        1.06      0.56 o
  -3   6  11        1.93        2.41      0.54 o
  -2   6  11        0.06        0.50      0.38 o
  -1   6  11        1.49        1.47      0.42 o
   0   6  11       37.08       36.21      0.97 o
   1   6  11       19.72       20.93      0.69 o
   2   6  11      131.79      132.43      1.48 o
   3   6  11       55.59       49.20      0.91 o
   4   6  11       50.54       49.37      0.92 o
   5   6  11       14.88       14.17      0.57 o
   6   6  11        5.83        3.74      0.47 o
   7   6  11        0.00        0.31      0.47 o
   8   6  11       20.02       17.89      0.91 o
   9   6  11       15.52       16.66      0.98 o
  10   6  11       34.30       40.08      1.59 o
  11   6  11        6.78        9.26      1.01 o
  -4   7  11        0.07        0.21      0.70 o
  -3   7  11       22.88       24.93      1.09 o
  -2   7  11        0.55        0.34      0.50 o
  -1   7  11        9.66       10.89      0.62 o
   0   7  11        1.12        1.78      0.44 o
   1   7  11        0.01       -0.39      0.39 o
   2   7  11       93.19       83.76      1.26 o
   3   7  11       35.58       33.87      0.85 o
   4   7  11       27.06       29.63      0.83 o
   5   7  11       10.72       12.24      0.59 o
   6   7  11       11.97       12.55      0.70 o
   7   7  11        4.75        1.65      0.57 o
   8   7  11        9.61       10.45      0.74 o
   9   7  11        1.10        0.11      0.80 o
  10   7  11        0.84        0.29      0.70 o
  11   7  11       14.61       14.07      1.14 o
  -3   8  11        2.27        0.95      0.61 o
  -2   8  11        1.69        2.21      0.60 o
  -1   8  11       17.93       17.46      0.90 o
   0   8  11        0.70        1.48      0.45 o
   1   8  11        2.44        2.12      0.50 o
   2   8  11        8.17        9.61      0.65 o
   3   8  11        9.21        9.61      0.62 o
   4   8  11        9.47        8.81      0.62 o
   5   8  11        7.77        6.86      0.60 o
   6   8  11        2.28        0.75      0.57 o
   7   8  11       60.16       60.57      1.55 o
   8   8  11        4.82        4.66      0.70 o
   9   8  11        0.83       -0.39      0.62 o
  10   8  11        6.12        6.79      0.92 o
  -2   9  11        0.27       -0.23      0.61 o
  -1   9  11        2.38        1.72      0.58 o
   0   9  11        1.43        1.10      0.59 o
   1   9  11        1.74        1.93      0.60 o
   2   9  11       17.55       20.75      0.88 o
   3   9  11        4.12        5.18      0.60 o
   4   9  11       43.98       41.19      1.16 o
   5   9  11        0.13       -0.07      0.54 o
   6   9  11       22.28       25.71      1.09 o
   7   9  11        1.43        0.70      0.69 o
   8   9  11        0.02       -0.50      0.69 o
   9   9  11        1.64        0.30      0.68 o
  10   9  11        0.70       -0.58      0.69 o
  -1  10  11        0.97        2.74      0.69 o
   0  10  11        1.47        2.00      0.63 o
   1  10  11       12.31       11.57      0.87 o
   2  10  11        0.00        0.08      0.49 o
   3  10  11       27.49       26.14      1.02 o
   4  10  11       17.75       18.72      0.96 o
   5  10  11        7.13        6.66      0.80 o
   6  10  11        5.70        5.44      0.72 o
   7  10  11        3.59        4.89      0.84 o
   8  10  11       11.33       12.24      1.08 o
   9  10  11        6.29        6.11      0.87 o
  10  10  11        1.59        0.93      1.01 o
   1  11  11        0.34       -0.22      0.82 o
   2  11  11        3.35        3.59      0.73 o
   3  11  11       24.94       29.07      1.24 o
   4  11  11        0.01       -0.62      0.62 o
   5  11  11        9.11        7.68      0.91 o
   6  11  11        0.37       -0.64      0.64 o
   7  11  11        4.14        2.91      0.87 o
   8  11  11        2.62        2.03      0.89 o
   9  11  11        1.65        1.47      0.82 o
   3  12  11        0.02       -0.80      0.84 o
   4  12  11        0.05       -0.64      0.74 o
   5  12  11        9.19       10.72      1.02 o
   6  12  11        0.01       -0.72      0.72 o
   7  12  11        0.02       -0.90      0.90 o
   8  12  11        0.71        1.61      2.73 o
  -4  -9  12        1.15        1.91      1.02 o
  -3  -9  12        0.56       -0.39      0.84 o
  -2  -9  12        0.07       -0.49      0.77 o
  -1  -9  12        8.10        8.49      1.13 o
  -5  -8  12        0.72        0.81      0.98 o
  -4  -8  12       11.99       13.82      1.50 o
  -3  -8  12        1.98        2.47      0.90 o
  -2  -8  12        0.01        0.14      0.78 o
  -1  -8  12       15.05       15.70      1.23 o
   0  -8  12       14.97       11.55      1.13 o
   1  -8  12       23.23       26.39      1.57 o
   2  -8  12        1.45        1.64      0.75 o
  -6  -7  12        0.20        1.39      1.05 o
  -5  -7  12        0.27       -0.83      0.91 o
  -4  -7  12       18.32       20.91      1.74 o
  -3  -7  12        5.73        4.79      0.92 o
  -2  -7  12        0.02       -0.26      0.68 o
  -1  -7  12       12.38        9.20      0.90 o
   0  -7  12        9.52        7.59      0.80 o
   1  -7  12        8.82        8.33      0.85 o
   2  -7  12       30.90       36.51      1.53 o
   3  -7  12       30.29       36.01      1.48 o
  -7  -6  12        1.50        0.53      1.08 o
  -6  -6  12        5.72       10.87      1.37 o
  -5  -6  12        0.04        1.49      0.92 o
  -4  -6  12        3.90        3.49      0.99 o
  -3  -6  12       25.14       25.76      1.22 o
  -2  -6  12        0.87        1.53      0.59 o
  -1  -6  12        0.24       -0.22      0.53 o
   0  -6  12        1.29        1.60      0.59 o
   1  -6  12       20.05       21.16      1.05 o
   2  -6  12      102.33      100.45      1.95 o
   3  -6  12       22.19       26.71      1.24 o
   4  -6  12        8.99       12.13      0.91 o
  -7  -5  12        5.18        5.15      1.35 o
  -6  -5  12        2.51        0.24      0.92 o
  -5  -5  12        5.31        3.65      0.99 o
  -4  -5  12        4.21        3.86      0.92 o
  -3  -5  12        5.73        6.81      0.89 o
  -2  -5  12        3.69        3.84      0.64 o
  -1  -5  12        0.42        0.74      0.49 o
   0  -5  12        3.99        3.94      0.56 o
   1  -5  12        5.31        5.76      0.62 o
   2  -5  12        1.08        0.67      0.49 o
   3  -5  12       29.46       32.21      1.20 o
   4  -5  12       41.52       43.30      1.45 o
   5  -5  12       26.94       30.27      1.36 o
  -7  -4  12        0.00       -0.07      1.13 o
  -6  -4  12       33.34       30.90      2.59 o
  -5  -4  12        0.02       -0.04      0.83 o
  -4  -4  12        1.00        0.63      0.67 o
  -3  -4  12       31.17       31.04      1.38 o
  -2  -4  12      122.84      116.60      2.09 o
  -1  -4  12       41.46       38.90      1.29 o
   0  -4  12        0.07        0.35      0.29 o
   1  -4  12       88.61       76.16      1.37 o
   2  -4  12        0.02        0.17      0.41 o
   3  -4  12       14.53       14.63      0.76 o
   4  -4  12       21.93       19.21      0.91 o
   5  -4  12        4.53        4.16      0.66 o
   6  -4  12        0.84        0.05      0.79 o
  -7  -3  12        4.90        6.13      1.16 o
  -6  -3  12        5.03        8.99      1.18 o
  -5  -3  12       34.30       36.01      1.69 o
  -4  -3  12        7.97        7.80      0.94 o
  -3  -3  12       22.88       21.62      1.14 o
  -2  -3  12       83.43       76.45      1.62 o
  -1  -3  12        0.55        0.21      0.43 o
   0  -3  12       65.46       62.48      1.01 o
   1  -3  12       19.95       18.28      0.71 o
   2  -3  12        1.05        1.22      0.36 o
   3  -3  12       31.86       27.28      0.99 o
   4  -3  12       22.05       22.76      0.86 o
   5  -3  12       13.11       13.23      0.84 o
   6  -3  12        6.59        5.92      0.69 o
   7  -3  12        0.13       -0.26      0.58 o
  -7  -2  12        0.31        0.09      0.83 o
  -6  -2  12        0.06       -0.35      1.01 o
  -5  -2  12        4.83        7.85      1.19 o
  -4  -2  12       13.74       12.50      1.00 o
  -3  -2  12        1.71        0.77      0.51 o
  -2  -2  12       27.29       25.82      1.05 o
  -1  -2  12        4.96        5.38      0.44 o
   0  -2  12      290.37      278.04      2.55 o
   1  -2  12      101.97       88.55      1.29 o
   2  -2  12        5.47        4.86      0.41 o
   3  -2  12        2.93        2.58      0.36 o
   4  -2  12        8.60        9.80      0.58 o
   5  -2  12      118.85      122.13      1.88 o
   6  -2  12       39.19       40.52      1.22 o
   7  -2  12       37.02       42.75      1.43 o
   8  -2  12        1.13       -0.14      0.64 o
  -7  -1  12       12.25       14.16      1.47 o
  -6  -1  12        4.68        3.47      0.88 o
  -5  -1  12        0.00        0.00      0.71 o
  -4  -1  12        3.62        2.39      0.69 o
  -3  -1  12        1.84        2.09      0.48 o
  -2  -1  12       23.51       21.01      0.78 o
  -1  -1  12        3.28        2.67      0.46 o
   0  -1  12      407.23      386.62      3.15 o
   1  -1  12       56.85       51.74      0.86 o
   2  -1  12       62.97       56.98      0.86 o
   3  -1  12       43.88       41.80      0.82 o
   4  -1  12        0.12       -0.27      0.30 o
   5  -1  12        3.63        3.89      0.44 o
   6  -1  12        8.67        9.64      0.68 o
   7  -1  12       13.87       16.25      0.98 o
   8  -1  12        9.48        8.32      0.84 o
  -7   0  12        2.88        4.27      1.03 o
  -6   0  12        0.39       -0.05      0.67 o
  -5   0  12        8.72        7.68      0.81 o
  -4   0  12        0.25        0.02      0.51 o
  -3   0  12        0.52        0.40      0.43 o
  -2   0  12        1.73        1.85      0.34 o
  -1   0  12       36.38       35.63      1.33 o
   0   0  12       11.94       10.99      0.52 o
   1   0  12       13.26       10.94      0.46 o
   2   0  12      127.87      128.17      1.35 o
   3   0  12       28.85       23.57      0.60 o
   4   0  12       20.76       21.46      0.65 o
   5   0  12       40.94       37.23      0.95 o
   6   0  12        5.88        4.80      0.49 o
   7   0  12       42.12       42.19      1.11 o
   8   0  12        3.93        5.02      0.78 o
   9   0  12        1.08        0.59      0.73 o
  -7   1  12        8.68       10.56      1.42 o
  -6   1  12        0.01        0.86      0.67 o
  -5   1  12        0.17        0.53      0.57 o
  -4   1  12        0.72        1.29      0.58 o
  -3   1  12        0.24        0.02      0.40 o
  -2   1  12        4.58        3.70      0.39 o
  -1   1  12       76.92       69.78      1.17 o
   0   1  12        6.79        7.21      0.40 o
   1   1  12      314.56      318.36      2.63 o
   2   1  12     1008.98      961.87      6.34 o
   3   1  12       12.17       15.22      0.57 o
   4   1  12       13.05       16.44      0.56 o
   5   1  12       11.58       10.73      0.52 o
   6   1  12        0.84        0.50      0.38 o
   7   1  12        0.11        0.11      0.44 o
   8   1  12       16.24       17.46      1.16 o
   9   1  12       47.78       50.73      2.33 o
  -6   2  12        0.05       -0.67      0.67 o
  -5   2  12        6.00        9.23      0.82 o
  -4   2  12        0.01        0.22      0.49 o
  -3   2  12        8.03        6.39      0.66 o
  -2   2  12       11.13        9.01      0.58 o
  -1   2  12      125.20      114.89      1.37 o
   0   2  12        5.72        6.99      0.40 o
   1   2  12       14.60       14.28      0.45 o
   2   2  12       28.95       26.53      0.68 o
   3   2  12      288.06      285.52      2.33 o
   4   2  12      747.26      695.57      4.95 o
   5   2  12        1.51        1.81      0.36 o
   6   2  12        1.71        0.39      0.34 o
   7   2  12       20.52       22.53      0.87 o
   8   2  12       13.79       14.69      0.80 o
   9   2  12        2.04        2.89      0.66 o
  10   2  12       21.51       25.49      1.53 o
  -6   3  12        0.32        0.45      0.74 o
  -5   3  12        0.01        0.01      0.59 o
  -4   3  12        0.42        1.03      0.51 o
  -3   3  12        1.42        1.24      0.51 o
  -2   3  12        1.30        1.23      0.42 o
  -1   3  12        0.46        0.93      0.35 o
   0   3  12        0.00        0.16      0.30 o
   1   3  12       13.30       14.59      0.51 o
   2   3  12       21.58       21.79      0.61 o
   3   3  12      157.90      146.71      1.55 o
   4   3  12        1.36        1.42      0.34 o
   5   3  12       20.58       18.39      0.62 o
   6   3  12      108.24      110.54      1.49 o
   7   3  12       11.61       12.22      0.63 o
   8   3  12        0.08       -0.27      0.54 o
   9   3  12        3.85        4.07      0.66 o
  10   3  12        6.57        7.16      0.91 o
  -5   4  12        0.00       -0.57      0.57 o
  -4   4  12        2.48        1.77      0.54 o
  -3   4  12        5.89       10.48      0.71 o
  -2   4  12       23.34       24.06      0.91 o
  -1   4  12       49.83       48.20      0.98 o
   0   4  12       19.59       18.12      0.64 o
   1   4  12       25.35       25.27      0.71 o
   2   4  12       79.86       79.11      1.06 o
   3   4  12        8.56        8.91      0.46 o
   4   4  12       19.99       20.23      0.63 o
   5   4  12       37.05       35.71      1.06 o
   6   4  12       27.59       26.42      0.86 o
   7   4  12        0.70        0.46      0.44 o
   8   4  12        6.95        5.57      0.60 o
   9   4  12        1.87        0.64      0.63 o
  10   4  12        0.05        0.48      1.13 o
  -5   5  12        9.07        6.96      1.05 o
  -4   5  12        3.97        4.17      0.67 o
  -3   5  12        0.15       -0.45      0.52 o
  -2   5  12        1.29        1.59      0.46 o
  -1   5  12       26.72       32.14      1.08 o
   0   5  12       57.84       53.43      1.02 o
   1   5  12        0.02       -0.27      0.33 o
   2   5  12      131.37      118.64      1.42 o
   3   5  12       75.04       77.20      1.08 o
   4   5  12       15.44       12.82      0.62 o
   5   5  12       17.09       14.65      0.63 o
   6   5  12       40.19       44.92      1.38 o
   7   5  12        1.29        0.80      0.47 o
   8   5  12        0.02        0.00      0.50 o
   9   5  12       58.50       69.36      1.69 o
  10   5  12        0.46       -0.67      0.67 o
  -4   6  12        3.23        1.77      0.68 o
  -3   6  12        0.02        0.37      0.56 o
  -2   6  12        0.15       -0.42      0.45 o
  -1   6  12        1.03        2.45      0.49 o
   0   6  12        6.06        7.00      0.55 o
   1   6  12      133.71      130.09      1.65 o
   2   6  12        3.45        4.72      0.46 o
   3   6  12        0.12       -0.30      0.37 o
   4   6  12       96.74       93.22      1.36 o
   5   6  12      152.89      147.89      1.84 o
   6   6  12       26.26       26.36      0.91 o
   7   6  12       16.97       14.88      0.83 o
   8   6  12        3.25        3.25      0.59 o
   9   6  12        9.66       12.48      0.88 o
  10   6  12       20.74       23.55      1.28 o
  -3   7  12        5.42        7.74      0.77 o
  -2   7  12        0.15       -0.10      0.53 o
  -1   7  12        0.72        0.61      0.47 o
   0   7  12        1.14        1.14      0.46 o
   1   7  12        0.03        0.17      0.45 o
   2   7  12       46.77       41.27      1.03 o
   3   7  12        1.25        1.73      0.46 o
   4   7  12       52.59       54.64      1.22 o
   5   7  12       22.03       19.08      0.83 o
   6   7  12        0.22       -0.44      0.44 o
   7   7  12       19.48       18.54      0.94 o
   8   7  12        3.34        2.31      0.61 o
   9   7  12        1.56        0.39      0.62 o
  10   7  12        0.23       -0.04      0.74 o
  -2   8  12        1.42        1.51      0.62 o
  -1   8  12        0.01       -0.46      0.52 o
   0   8  12        0.18        0.91      0.51 o
   1   8  12       16.54       21.80      0.90 o
   2   8  12        0.46        0.08      0.49 o
   3   8  12        1.36        0.31      0.46 o
   4   8  12       45.21       41.61      1.43 o
   5   8  12       10.22        8.97      0.75 o
   6   8  12        3.82        2.98      0.63 o
   7   8  12       23.88       26.16      1.18 o
   8   8  12        5.54        5.22      0.74 o
   9   8  12        4.01        2.11      0.71 o
  10   8  12        1.39        2.34      0.86 o
  -1   9  12        1.74        1.52      0.62 o
   0   9  12        2.74        2.52      0.64 o
   1   9  12        5.74        7.03      0.70 o
   2   9  12       24.94       27.73      1.03 o
   3   9  12       36.75       38.02      1.19 o
   4   9  12        0.00       -0.17      0.53 o
   5   9  12        2.24        2.37      0.64 o
   6   9  12        4.55        4.85      0.69 o
   7   9  12       12.05       12.11      1.02 o
   8   9  12        0.56        0.88      0.75 o
   9   9  12       17.85       16.56      1.14 o
  10   9  12        0.57       -0.69      0.69 o
   0  10  12        6.89        8.46      0.82 o
   1  10  12        8.55       10.56      0.86 o
   2  10  12        0.07       -0.17      0.57 o
   3  10  12       18.70       22.14      1.03 o
   4  10  12       12.98       13.52      0.97 o
   5  10  12        5.49        5.75      0.82 o
   6  10  12        2.20        1.18      0.70 o
   7  10  12        3.64        4.04      0.86 o
   8  10  12       21.08       24.97      1.36 o
   9  10  12        2.92        2.33      0.80 o
   2  11  12        0.01       -0.51      0.74 o
   3  11  12        2.15        1.10      0.82 o
   4  11  12        6.49        6.66      0.83 o
   5  11  12        1.35       -0.02      0.70 o
   6  11  12        0.39       -0.67      0.67 o
   7  11  12        0.16       -0.76      0.76 o
   8  11  12        1.18        0.51      1.02 o
   4  12  12        0.17        0.16      2.09 o
   5  12  12        1.11        0.69      0.79 o
   6  12  12        0.71       -0.79      0.79 o
  -4  -8  13        4.88        4.98      1.24 o
  -3  -8  13       10.53       12.36      1.41 o
  -2  -8  13       16.65       16.03      1.30 o
  -1  -8  13        1.36        1.06      0.80 o
   0  -8  13        6.78        8.01      1.19 o
  -5  -7  13        3.40        2.62      1.02 o
  -4  -7  13       43.48       47.54      2.34 o
  -3  -7  13       24.78       27.42      1.79 o
  -2  -7  13       26.87       28.08      1.58 o
  -1  -7  13        3.48        3.86      0.81 o
   0  -7  13        4.50        3.46      0.75 o
   1  -7  13        1.53        0.69      0.74 o
   2  -7  13       43.16       52.41      2.09 o
  -6  -6  13        0.49        2.24      1.20 o
  -5  -6  13        8.19        5.55      1.24 o
  -4  -6  13        6.63        5.30      0.98 o
  -3  -6  13        5.94        7.45      0.90 o
  -2  -6  13       20.21       25.49      1.58 o
  -1  -6  13       22.70       24.16      1.25 o
   0  -6  13      119.49      118.57      2.37 o
   1  -6  13        0.09       -0.33      0.60 o
   2  -6  13        1.65        1.74      0.63 o
   3  -6  13        9.81       17.53      1.19 o
   4  -6  13       38.19       40.28      1.53 o
  -6  -5  13        2.25        1.53      1.19 o
  -5  -5  13        0.72        1.77      0.99 o
  -4  -5  13        2.32        1.40      0.88 o
  -3  -5  13        0.59        1.04      0.79 o
  -2  -5  13       62.77       56.66      1.81 o
  -1  -5  13       11.62       11.92      0.86 o
   0  -5  13        7.05        8.63      0.84 o
   1  -5  13       95.58       91.14      1.88 o
   2  -5  13       50.38       50.51      1.46 o
   3  -5  13        0.01        0.84      0.55 o
   4  -5  13        4.32        4.53      0.77 o
   5  -5  13        3.54        3.60      0.75 o
  -6  -4  13       18.75       20.90      1.91 o
  -5  -4  13       33.05       31.30      1.87 o
  -4  -4  13        0.07       -0.76      0.82 o
  -3  -4  13       23.93       23.41      1.56 o
  -2  -4  13        9.15        9.08      1.06 o
  -1  -4  13        6.20        4.91      0.72 o
   0  -4  13       88.47       88.38      1.70 o
   1  -4  13        1.98        1.05      0.53 o
   2  -4  13      103.60      101.56      1.81 o
   3  -4  13       41.52       42.41      1.37 o
   4  -4  13        0.04        0.70      0.51 o
   5  -4  13        3.40        2.31      0.64 o
   6  -4  13        1.98        0.09      0.60 o
  -7  -3  13        0.36        0.01      1.06 o
  -6  -3  13       18.35       24.14      1.70 o
  -5  -3  13       16.22       16.18      1.30 o
  -4  -3  13       30.98       29.43      1.75 o
  -3  -3  13       15.12       18.25      1.21 o
  -2  -3  13        6.34        5.37      0.72 o
  -1  -3  13       13.86       11.78      0.80 o
   0  -3  13       20.92       17.81      0.80 o
   1  -3  13       26.16       26.72      0.99 o
   2  -3  13       24.70       21.64      0.86 o
   3  -3  13       11.62       14.19      0.77 o
   4  -3  13      131.77      136.74      2.10 o
   5  -3  13       28.14       32.13      1.44 o
   6  -3  13        2.52        2.54      0.71 o
   7  -3  13        1.22        1.84      0.74 o
  -7  -2  13        1.31        2.71      1.02 o
  -6  -2  13        0.20       -0.78      0.79 o
  -5  -2  13        0.05        1.20      0.82 o
  -4  -2  13       65.13       73.02      2.65 o
  -3  -2  13       20.35       20.05      1.22 o
  -2  -2  13       74.23       71.75      1.73 o
  -1  -2  13       39.50       35.14      1.17 o
   0  -2  13        2.87        2.55      0.42 o
   1  -2  13        0.64        0.34      0.33 o
   2  -2  13        3.52        3.77      0.46 o
   3  -2  13       56.57       56.25      1.35 o
   4  -2  13       17.67       16.43      0.75 o
   5  -2  13        8.14       12.84      0.79 o
   6  -2  13        6.81        5.72      0.68 o
   7  -2  13       33.35       34.50      1.39 o
  -6  -1  13        0.13        0.56      0.82 o
  -5  -1  13        3.79        3.13      1.16 o
  -4  -1  13        5.89        6.92      0.94 o
  -3  -1  13        6.19        5.78      0.78 o
  -2  -1  13        7.54        7.74      0.76 o
  -1  -1  13        6.44        5.85      0.56 o
   0  -1  13        0.10       -0.15      0.32 o
   1  -1  13        0.08        0.49      0.30 o
   2  -1  13        0.29        0.13      0.27 o
   3  -1  13       22.85       22.14      0.73 o
   4  -1  13       38.88       38.53      1.02 o
   5  -1  13       61.34       61.32      1.27 o
   6  -1  13       24.92       24.95      1.00 o
   7  -1  13        4.01        4.47      0.73 o
   8  -1  13        3.98        4.65      0.85 o
  -6   0  13        0.55        1.38      0.81 o
  -5   0  13        7.59        7.16      1.01 o
  -4   0  13       32.25       33.44      1.78 o
  -3   0  13        0.22       -0.50      0.50 o
  -2   0  13       23.57       23.70      0.99 o
  -1   0  13        3.67        4.38      0.49 o
   0   0  13      225.63      212.95      2.25 o
   1   0  13        0.07       -0.28      0.28 o
   2   0  13        1.62        0.79      0.31 o
   3   0  13       17.24       18.60      0.58 o
   4   0  13        6.41        5.96      0.43 o
   5   0  13       27.74       30.58      1.59 o
   6   0  13       18.41       17.81      0.84 o
   7   0  13       27.60       30.78      1.14 o
   8   0  13        5.90        8.32      0.95 o
  -6   1  13        0.83        0.94      0.85 o
  -5   1  13        3.82        4.77      0.95 o
  -4   1  13        0.85        0.86      0.62 o
  -3   1  13       37.10       37.02      1.21 o
  -2   1  13      179.67      181.34      2.50 o
  -1   1  13       29.42       27.16      0.97 o
   0   1  13        0.01       -0.29      0.29 o
   1   1  13        0.11        0.47      0.31 o
   2   1  13      349.00      328.11      2.51 o
   3   1  13       13.54       15.80      0.54 o
   4   1  13        2.56        1.56      0.36 o
   5   1  13       42.86       43.20      0.97 o
   6   1  13        4.43        4.23      0.50 o
   7   1  13        0.02       -0.41      0.47 o
   8   1  13        4.44        5.63      0.79 o
   9   1  13        8.36       11.73      1.17 o
  -6   2  13        2.49        2.60      1.11 o
  -5   2  13        3.40        2.39      0.77 o
  -4   2  13        7.27        7.45      0.74 o
  -3   2  13        1.31        0.67      0.53 o
  -2   2  13        0.10        0.15      0.45 o
  -1   2  13        1.68        0.58      0.40 o
   0   2  13      156.32      152.39      1.54 o
   1   2  13      116.19      114.16      1.26 o
   2   2  13        0.10        0.25      0.33 o
   3   2  13       59.04       54.23      0.90 o
   4   2  13       43.21       42.40      0.86 o
   5   2  13        4.29        4.22      0.51 o
   6   2  13        3.54        3.23      0.48 o
   7   2  13       10.38       10.87      0.70 o
   8   2  13        0.52        0.76      0.56 o
   9   2  13        0.01       -0.06      0.68 o
  -5   3  13        5.84        6.59      1.27 o
  -4   3  13        0.39        0.10      0.56 o
  -3   3  13        0.26       -0.12      0.49 o
  -2   3  13        3.27        2.69      0.54 o
  -1   3  13        4.27        5.81      0.54 o
   0   3  13       14.85       14.81      0.53 o
   1   3  13        4.39        4.26      0.39 o
   2   3  13      165.22      155.95      1.66 o
   3   3  13        9.83        7.51      0.47 o
   4   3  13       14.59       14.83      0.60 o
   5   3  13       10.57        9.00      0.62 o
   6   3  13       24.13       24.49      0.87 o
   7   3  13       58.30       64.75      1.39 o
   8   3  13        1.77        1.30      0.61 o
   9   3  13        1.03       -0.36      0.57 o
  10   3  13        0.00       -0.34      1.17 o
  -5   4  13       12.90       12.33      0.99 o
  -4   4  13        0.08       -0.57      0.57 o
  -3   4  13        4.73        4.74      0.62 o
  -2   4  13       10.99        9.94      0.71 o
  -1   4  13        9.28        6.48      0.59 o
   0   4  13        0.12       -0.37      0.37 o
   1   4  13       11.45        7.90      0.52 o
   2   4  13        3.10        2.25      0.37 o
   3   4  13       56.00       52.89      0.97 o
   4   4  13       45.33       44.11      1.00 o
   5   4  13        2.15        1.13      0.46 o
   6   4  13        6.24        5.20      0.59 o
   7   4  13        2.32        0.74      0.48 o
   8   4  13       28.94       27.45      1.31 o
   9   4  13       12.01       16.00      1.01 o
  10   4  13        2.22        2.16      0.93 o
  -4   5  13        2.83        2.91      0.70 o
  -3   5  13       20.41       23.26      1.12 o
  -2   5  13        0.03        0.83      0.47 o
  -1   5  13        0.32       -0.44      0.44 o
   0   5  13       30.80       26.00      0.91 o
   1   5  13       10.50       11.53      0.67 o
   2   5  13       26.13       23.07      0.79 o
   3   5  13        3.94        3.74      0.43 o
   4   5  13        7.76        9.70      0.60 o
   5   5  13       52.19       54.38      1.14 o
   6   5  13        4.38        2.93      0.56 o
   7   5  13        1.92        0.31      0.48 o
   8   5  13        0.13       -0.09      0.52 o
   9   5  13        0.23       -0.35      0.67 o
  10   5  13        0.36       -0.66      0.69 o
  -3   6  13       22.23       22.34      1.13 o
  -2   6  13        0.01        0.35      0.67 o
  -1   6  13        0.81        0.43      0.47 o
   0   6  13        1.90        0.46      0.48 o
   1   6  13        1.20        0.38      0.45 o
   2   6  13        3.61        2.27      0.49 o
   3   6  13       34.12       29.64      0.97 o
   4   6  13      136.02      137.18      1.86 o
   5   6  13       11.45       10.19      0.69 o
   6   6  13        4.22        4.72      0.59 o
   7   6  13       15.02       14.34      1.01 o
   8   6  13        2.46        3.16      0.61 o
   9   6  13        9.01       10.62      0.84 o
  10   6  13       21.92       25.33      1.28 o
  -3   7  13        3.08        2.59      0.72 o
  -2   7  13        0.63        0.10      0.59 o
  -1   7  13       38.21       46.01      1.34 o
   0   7  13        0.55        0.03      0.47 o
   1   7  13        5.56        4.92      0.59 o
   2   7  13       24.87       22.78      0.92 o
   3   7  13       58.10       55.77      1.21 o
   4   7  13       15.78       15.04      0.90 o
   5   7  13       10.53        9.47      0.71 o
   6   7  13       65.05       68.91      1.52 o
   7   7  13       10.87       10.54      0.86 o
   8   7  13        2.09        1.30      0.78 o
   9   7  13        7.98        7.99      0.88 o
  10   7  13       28.10       33.35      1.60 o
  -2   8  13        7.72        9.06      0.87 o
  -1   8  13        0.01       -0.30      0.56 o
   0   8  13        0.09       -0.51      0.51 o
   1   8  13       25.74       26.80      1.01 o
   2   8  13        2.99        2.89      0.58 o
   3   8  13        0.30        0.36      0.54 o
   4   8  13        0.32        0.95      0.50 o
   5   8  13       13.70       14.54      0.94 o
   6   8  13        0.12       -0.18      0.63 o
   7   8  13       12.29       11.16      0.91 o
   8   8  13        3.54        2.11      0.72 o
   9   8  13       24.91       27.22      1.38 o
  10   8  13        0.68        0.49      0.96 o
   0   9  13        2.27        2.84      0.68 o
   1   9  13       10.73       13.56      0.89 o
   2   9  13       12.52       11.63      0.85 o
   3   9  13        3.73        2.78      0.67 o
   4   9  13        0.02       -0.49      0.63 o
   5   9  13        0.05       -0.53      0.62 o
   6   9  13        1.07        1.12      0.68 o
   7   9  13        0.08       -0.71      0.71 o
   8   9  13       32.39       37.30      1.56 o
   9   9  13       19.67       20.54      1.28 o
   1  10  13        0.02        0.87      0.76 o
   2  10  13        0.69        0.47      0.66 o
   3  10  13       18.61       17.40      1.01 o
   4  10  13       17.06       17.80      1.10 o
   5  10  13        1.70        0.32      0.68 o
   6  10  13        3.14        5.86      0.91 o
   7  10  13        2.74        2.23      0.84 o
   8  10  13        7.09        7.93      0.99 o
   3  11  13        0.00        0.22      0.74 o
   4  11  13        0.07        0.82      0.75 o
   5  11  13        6.77        6.08      0.94 o
   6  11  13        0.25       -0.21      0.85 o
   7  11  13        2.72        1.92      0.92 o
  -4  -7  14        0.59        1.73      1.04 o
  -3  -7  14        7.75        7.97      1.27 o
  -2  -7  14       27.68       27.32      1.82 o
  -1  -7  14        3.32        3.58      0.91 o
   0  -7  14       19.34       19.47      1.24 o
   1  -7  14        1.65        2.94      0.85 o
  -5  -6  14        1.50        0.62      1.04 o
  -4  -6  14       43.97       44.64      2.16 o
  -3  -6  14        4.88        5.97      1.13 o
  -2  -6  14        0.16        0.09      0.74 o
  -1  -6  14        3.94        6.04      0.84 o
   0  -6  14        0.39       -0.05      0.64 o
   1  -6  14        2.41        2.98      0.87 o
   2  -6  14        9.03       10.92      1.04 o
   3  -6  14        1.33        0.29      1.13 o
  -5  -5  14       11.26       11.91      1.40 o
  -4  -5  14       18.47       20.92      1.66 o
  -3  -5  14        0.93       -0.08      0.80 o
  -2  -5  14        8.84        8.58      0.91 o
  -1  -5  14        0.00       -0.46      0.58 o
   0  -5  14       16.42       16.33      1.08 o
   1  -5  14       23.85       27.25      1.33 o
   2  -5  14       31.39       28.96      1.34 o
   3  -5  14        0.02        1.39      0.68 o
   4  -5  14        0.22        1.45      0.80 o
  -6  -4  14        3.69        3.81      1.31 o
  -5  -4  14       12.58       12.52      1.63 o
  -4  -4  14        2.22        3.24      0.99 o
  -3  -4  14        8.65        8.51      1.01 o
  -2  -4  14       68.54       72.16      2.27 o
  -1  -4  14       12.47       12.56      0.98 o
   0  -4  14        3.62        3.88      0.65 o
   1  -4  14        5.03        5.69      0.76 o
   2  -4  14       12.91       11.24      0.87 o
   3  -4  14       82.60       82.41      1.79 o
   4  -4  14        0.07       -0.55      0.55 o
   5  -4  14       12.28       16.43      1.16 o
  -6  -3  14        0.55       -0.38      1.09 o
  -5  -3  14       20.68       19.82      1.83 o
  -4  -3  14       36.90       40.53      2.34 o
  -3  -3  14       38.68       40.25      1.96 o
  -2  -3  14       43.75       46.85      1.75 o
  -1  -3  14       51.01       48.96      1.57 o
   0  -3  14       63.33       68.72      1.79 o
   1  -3  14        6.38        6.37      0.66 o
   2  -3  14       20.16       19.96      0.99 o
   3  -3  14       13.92       14.84      0.90 o
   4  -3  14        7.97        9.26      0.77 o
   5  -3  14       10.36        9.00      0.82 o
   6  -3  14        3.05        4.03      0.78 o
  -6  -2  14        3.75        4.08      1.09 o
  -5  -2  14        0.02        0.20      0.83 o
  -4  -2  14       13.44       13.81      1.26 o
  -3  -2  14        4.02        6.46      0.89 o
  -2  -2  14        3.52        3.54      0.77 o
  -1  -2  14       32.68       38.94      1.67 o
   0  -2  14       56.90       56.23      1.48 o
   1  -2  14       15.83       14.36      0.80 o
   2  -2  14       54.11       59.87      1.35 o
   3  -2  14       13.84       18.22      0.95 o
   4  -2  14        0.12        0.92      0.53 o
   5  -2  14        6.39        6.38      0.66 o
   6  -2  14        4.54        6.03      0.95 o
   7  -2  14       53.35       56.23      2.93 o
  -6  -1  14       16.78       18.59      1.55 o
  -5  -1  14        0.02       -0.21      0.79 o
  -4  -1  14        1.03        1.24      0.85 o
  -3  -1  14       19.40       18.00      1.19 o
  -2  -1  14       24.79       24.63      1.31 o
  -1  -1  14       27.02       25.70      1.03 o
   0  -1  14       13.94       13.13      0.72 o
   1  -1  14        3.66        4.50      0.59 o
   2  -1  14       60.25       55.69      1.09 o
   3  -1  14       31.18       33.98      1.01 o
   4  -1  14        0.02        0.08      0.44 o
   5  -1  14       40.03       41.07      1.34 o
   6  -1  14       26.40       28.73      1.20 o
   7  -1  14        0.84        1.62      0.73 o
  -6   0  14        0.10        0.48      0.91 o
  -5   0  14        0.21        0.96      0.79 o
  -4   0  14       29.43       32.68      1.89 o
  -3   0  14        1.70        1.99      0.66 o
  -2   0  14        5.11        5.72      0.76 o
  -1   0  14        0.62        0.06      0.44 o
   0   0  14        0.78        0.75      0.42 o
   1   0  14       33.66       31.35      0.98 o
   2   0  14        0.04        0.16      0.34 o
   3   0  14        3.92        3.79      0.44 o
   4   0  14       30.80       28.69      0.88 o
   5   0  14       11.20        8.89      0.74 o
   6   0  14        8.12        7.90      0.70 o
   7   0  14        0.54       -0.56      0.56 o
   8   0  14       23.31       23.65      1.61 o
  -5   1  14        1.64        4.48      0.94 o
  -4   1  14        0.00        0.25      0.84 o
  -3   1  14        0.39        0.24      0.67 o
  -2   1  14        8.37        7.36      0.77 o
  -1   1  14        3.66        2.85      0.55 o
   0   1  14       21.97       23.44      0.78 o
   1   1  14       59.70       55.41      1.07 o
   2   1  14        4.74        4.51      0.42 o
   3   1  14       20.85       22.50      0.70 o
   4   1  14        6.25        3.90      0.52 o
   5   1  14        0.78        1.34      0.46 o
   6   1  14        2.63        2.40      0.52 o
   7   1  14       11.22       11.20      0.85 o
   8   1  14        3.46        4.22      0.82 o
  -5   2  14        0.16       -0.06      0.81 o
  -4   2  14        3.14        2.91      0.76 o
  -3   2  14        0.77        0.02      0.64 o
  -2   2  14       11.46       11.08      0.78 o
  -1   2  14       22.80       17.69      1.10 o
   0   2  14        2.24        2.29      0.41 o
   1   2  14      335.34      328.44      3.11 o
   2   2  14        8.44       10.93      0.63 o
   3   2  14       70.33       65.76      1.16 o
   4   2  14        1.76        2.01      0.43 o
   5   2  14       36.40       40.48      1.43 o
   6   2  14        5.03        3.13      0.57 o
   7   2  14        2.27        1.76      0.55 o
   8   2  14       15.27       16.70      0.98 o
   9   2  14        1.81        2.64      0.81 o
  -4   3  14        0.69       -0.22      0.66 o
  -3   3  14        1.14        0.36      0.58 o
  -2   3  14       14.01       14.73      0.86 o
  -1   3  14       21.96       18.83      1.01 o
   0   3  14       10.11        7.63      0.60 o
   1   3  14       38.64       33.72      0.86 o
   2   3  14      124.89      127.53      1.65 o
   3   3  14      170.71      161.51      1.99 o
   4   3  14        0.12       -0.21      0.39 o
   5   3  14        8.80        9.16      0.70 o
   6   3  14        1.68        1.53      0.51 o
   7   3  14       42.18       48.31      1.44 o
   8   3  14       12.94       12.96      0.91 o
   9   3  14        0.09        0.09      0.64 o
  -4   4  14        4.45        4.48      1.05 o
  -3   4  14        0.29       -0.57      0.57 o
  -2   4  14        3.62        1.80      0.56 o
  -1   4  14        9.70       12.81      0.77 o
   0   4  14        8.81        8.16      0.62 o
   1   4  14        3.15        2.65      0.50 o
   2   4  14        5.68        5.32      0.50 o
   3   4  14        2.87        3.64      0.48 o
   4   4  14       60.23       62.73      1.22 o
   5   4  14        1.94        2.04      0.51 o
   6   4  14       33.88       35.32      1.67 o
   7   4  14       14.49       15.04      0.87 o
   8   4  14        2.16        2.36      0.62 o
   9   4  14        1.41        1.17      0.77 o
  -3   5  14        7.17        7.70      0.91 o
  -2   5  14        1.65        2.13      0.60 o
  -1   5  14        8.21        7.62      0.68 o
   0   5  14        6.85        8.81      0.68 o
   1   5  14        8.66        4.79      0.56 o
   2   5  14        1.67        1.24      0.50 o
   3   5  14        4.66        3.94      0.53 o
   4   5  14        1.43        0.44      0.46 o
   5   5  14        0.20       -0.21      0.51 o
   6   5  14        0.94        0.71      0.52 o
   7   5  14        8.91       10.04      0.75 o
   8   5  14        0.06       -0.55      0.55 o
   9   5  14        1.11        0.93      0.68 o
  -3   6  14        0.40        0.03      0.69 o
  -2   6  14        0.41        0.38      0.57 o
  -1   6  14       23.40       26.48      1.17 o
   0   6  14        1.07        0.73      0.50 o
   1   6  14        0.64        0.59      0.52 o
   2   6  14        8.11        8.64      0.72 o
   3   6  14        3.21        3.24      0.60 o
   4   6  14        4.32        4.76      0.65 o
   5   6  14        0.68       -0.16      0.52 o
   6   6  14        0.39       -0.37      0.53 o
   7   6  14        0.66       -0.01      0.57 o
   8   6  14       25.12       33.24      1.40 o
   9   6  14        1.64        1.24      0.77 o
  -2   7  14        0.68        0.73      0.71 o
  -1   7  14        6.64       11.37      0.86 o
   0   7  14        9.27        8.74      0.76 o
   1   7  14        0.14       -0.53      0.53 o
   2   7  14        1.64        2.25      0.60 o
   3   7  14       10.16       13.51      0.81 o
   4   7  14        0.51       -0.02      0.48 o
   5   7  14        9.26        9.23      0.81 o
   6   7  14       29.69       32.76      1.23 o
   7   7  14        5.08        3.08      0.71 o
   8   7  14        8.82       10.49      0.87 o
   9   7  14       29.58       35.00      1.60 o
  -1   8  14        2.18        3.91      0.87 o
   0   8  14        8.49        9.36      0.85 o
   1   8  14        6.26        7.04      0.75 o
   2   8  14        3.51        4.01      0.68 o
   3   8  14       15.97       14.03      0.97 o
   4   8  14       10.95       12.15      0.86 o
   5   8  14        0.29        0.37      0.56 o
   6   8  14        3.13        2.87      0.72 o
   7   8  14        4.29        4.13      0.77 o
   8   8  14        1.25        0.74      0.74 o
   9   8  14        0.00       -0.66      0.66 o
   0   9  14       16.12       18.51      1.46 o
   1   9  14        0.00        0.82      0.72 o
   2   9  14       12.47       15.33      0.98 o
   3   9  14        0.37        0.77      0.62 o
   4   9  14        0.03        1.20      0.68 o
   5   9  14        0.83        1.36      0.70 o
   6   9  14        0.02       -0.13      0.70 o
   7   9  14        0.23       -0.59      0.70 o
   8   9  14        0.06        0.18      0.76 o
   2  10  14       15.14       20.04      1.20 o
   3  10  14        1.26        0.91      0.76 o
   4  10  14        1.52        3.17      0.80 o
   5  10  14        0.89       -0.34      0.83 o
   6  10  14        2.22        2.59      0.84 o
   7  10  14        0.19        0.08      0.79 o
   8  10  14        0.03       -1.61      2.41 o
  -3  -6  15        1.98        2.94      1.06 o
  -2  -6  15        3.56        3.53      1.12 o
  -1  -6  15        3.01        3.58      0.90 o
   0  -6  15        4.24        4.20      0.85 o
   1  -6  15       50.85       61.69      1.97 o
  -4  -5  15        7.03        8.37      1.33 o
  -3  -5  15        5.92        6.03      1.20 o
  -2  -5  15       17.93       18.06      1.29 o
  -1  -5  15        6.80        5.63      0.96 o
   0  -5  15       16.30       15.12      1.11 o
   1  -5  15        9.11       12.10      1.02 o
   2  -5  15        1.62        4.74      0.81 o
   3  -5  15      108.16      121.48      2.63 o
  -5  -4  15        3.33        4.41      1.35 o
  -4  -4  15        1.21        1.40      0.97 o
  -3  -4  15        4.27        4.04      0.88 o
  -2  -4  15        6.67        5.62      0.93 o
  -1  -4  15        4.35        4.32      0.82 o
   0  -4  15        7.71        8.04      0.88 o
   1  -4  15       10.03        8.95      0.90 o
   2  -4  15       58.54       59.29      1.84 o
   3  -4  15        1.37        0.46      0.63 o
   4  -4  15        0.09        0.45      0.66 o
  -5  -3  15        0.11        1.60      1.14 o
  -4  -3  15        0.27        0.42      0.94 o
  -3  -3  15        1.24        1.52      0.79 o
  -2  -3  15        8.66        6.41      0.94 o
  -1  -3  15        0.27       -0.07      0.88 o
   0  -3  15       21.86       17.81      1.06 o
   1  -3  15       77.65       76.50      1.84 o
   2  -3  15        1.34        1.76      0.65 o
   3  -3  15       20.81       22.33      1.17 o
   4  -3  15        7.20        4.60      0.90 o
   5  -3  15        2.19        2.10      0.78 o
  -5  -2  15        0.08        0.92      1.06 o
  -4  -2  15       15.70       15.98      1.86 o
  -3  -2  15        1.31        0.62      0.83 o
  -2  -2  15       55.19       58.17      1.92 o
  -1  -2  15       18.08       16.47      1.06 o
   0  -2  15        2.36        2.20      0.61 o
   1  -2  15        1.91        1.30      0.57 o
   2  -2  15       27.47       27.91      1.32 o
   3  -2  15      128.66      130.44      2.39 o
   4  -2  15        8.69        9.93      0.88 o
   5  -2  15       28.80       30.17      1.32 o
   6  -2  15        6.76        9.83      1.13 o
  -5  -1  15       17.52       19.57      1.54 o
  -4  -1  15        1.10        1.93      0.95 o
  -3  -1  15       15.55       14.28      1.34 o
  -2  -1  15        0.58        0.74      0.78 o
  -1  -1  15        1.85        1.66      0.57 o
   0  -1  15       92.48       86.20      1.89 o
   1  -1  15        0.11        0.65      0.44 o
   2  -1  15       33.65       33.41      1.67 o
   3  -1  15        3.06        3.56      0.58 o
   4  -1  15       10.08       10.51      0.73 o
   5  -1  15       13.39       14.06      0.94 o
   6  -1  15       29.87       31.01      1.46 o
   7  -1  15       13.32       15.68      1.33 o
  -5   0  15        6.11        6.53      1.11 o
  -4   0  15        8.33        8.77      1.20 o
  -3   0  15        1.24        1.11      0.80 o
  -2   0  15       23.11       20.96      1.60 o
  -1   0  15        6.48        5.35      0.63 o
   0   0  15        0.63        0.61      0.46 o
   1   0  15        0.05        0.15      0.41 o
   2   0  15        2.35        2.71      0.45 o
   3   0  15        4.93        5.48      0.58 o
   4   0  15        4.09        2.90      0.53 o
   5   0  15      111.06      120.72      2.09 o
   6   0  15        0.19        0.40      0.70 o
   7   0  15       27.89       34.15      1.55 o
  -5   1  15       20.12       14.46      3.54 o
  -4   1  15        0.02        0.48      0.81 o
  -3   1  15        1.76        2.26      0.79 o
  -2   1  15        4.95        4.52      0.68 o
  -1   1  15       13.34       14.36      0.79 o
   0   1  15       78.87       81.95      1.86 o
   1   1  15       17.16       17.55      0.81 o
   2   1  15        1.08        0.22      0.42 o
   3   1  15       35.13       33.61      1.01 o
   4   1  15       39.83       41.19      1.19 o
   5   1  15        0.45        0.25      0.49 o
   6   1  15       20.43       16.73      1.12 o
   7   1  15        9.50        9.04      0.90 o
   8   1  15        1.55        2.14      0.87 o
  -4   2  15        0.03        1.17      0.74 o
  -3   2  15       39.75       38.90      1.53 o
  -2   2  15        0.01        0.02      0.75 o
  -1   2  15        0.48        0.85      0.56 o
   0   2  15       25.60       23.83      1.00 o
   1   2  15       37.04       34.70      1.12 o
   2   2  15       46.62       47.23      1.15 o
   3   2  15       85.54       83.29      1.47 o
   4   2  15        0.14       -0.03      0.42 o
   5   2  15        2.70        1.82      0.53 o
   6   2  15        0.72        0.71      0.54 o
   7   2  15       12.22       15.10      0.94 o
   8   2  15       21.84       21.04      1.20 o
  -4   3  15        1.17        1.59      0.78 o
  -3   3  15        2.92        2.75      0.73 o
  -2   3  15       12.86       15.10      1.05 o
  -1   3  15        5.90        5.46      0.96 o
   0   3  15        0.94        0.16      0.53 o
   1   3  15        0.90        0.71      0.54 o
   2   3  15       91.79       94.48      1.96 o
   3   3  15       29.19       27.38      0.95 o
   4   3  15       24.09       22.93      0.90 o
   5   3  15        1.60        1.63      0.53 o
   6   3  15        0.20        0.40      0.53 o
   7   3  15        2.08        1.15      0.59 o
   8   3  15        0.05        0.05      0.63 o
  -3   4  15        0.00       -0.47      0.69 o
  -2   4  15        3.33        2.19      0.67 o
  -1   4  15        5.17        4.14      0.74 o
   0   4  15       12.97       12.65      0.90 o
   1   4  15       14.77       16.18      0.89 o
   2   4  15       11.20       13.29      0.81 o
   3   4  15        7.21        7.70      0.64 o
   4   4  15        0.38       -0.46      0.47 o
   5   4  15       40.35       40.17      1.17 o
   6   4  15       16.44       19.16      0.99 o
   7   4  15        0.61        0.64      0.58 o
   8   4  15        9.58       11.34      0.93 o
   9   4  15        1.66        0.54      0.68 o
  -3   5  15        4.38        5.90      1.02 o
  -2   5  15        0.52        0.85      0.73 o
  -1   5  15        5.97        6.13      0.81 o
   0   5  15        0.04        0.41      0.60 o
   1   5  15        8.46        9.47      0.80 o
   2   5  15        0.21       -0.50      0.50 o
   3   5  15       18.80       20.00      0.95 o
   4   5  15       61.74       65.83      2.21 o
   5   5  15       14.82       16.15      0.87 o
   6   5  15        0.59        0.53      0.62 o
   7   5  15        5.33        5.28      0.76 o
   8   5  15       26.81       29.22      1.25 o
   9   5  15        0.01       -0.41      0.71 o
  -2   6  15        2.21        0.63      0.87 o
  -1   6  15       10.86       11.42      0.93 o
   0   6  15        0.02        0.28      0.60 o
   1   6  15       17.48       21.21      1.11 o
   2   6  15       31.00       39.12      1.40 o
   3   6  15       27.47       30.25      1.14 o
   4   6  15        0.81        0.88      0.63 o
   5   6  15        0.41        0.42      0.54 o
   6   6  15       35.42       36.25      1.31 o
   7   6  15        0.68        1.47      0.64 o
   8   6  15        0.52        1.79      0.73 o
   9   6  15        1.21       -0.01      0.79 o
  -1   7  15        2.07        1.75      0.79 o
   0   7  15        9.58        6.93      0.78 o
   1   7  15        0.41        0.46      0.59 o
   2   7  15        0.89       -0.14      0.57 o
   3   7  15        1.43        1.08      0.58 o
   4   7  15       24.59       25.80      1.05 o
   5   7  15       21.38       21.17      1.13 o
   6   7  15        0.98        0.75      0.78 o
   7   7  15        0.69       -0.64      0.64 o
   8   7  15       14.78       16.35      1.10 o
   9   7  15       38.10       40.82      5.14 o
   0   8  15        0.16        0.43      0.71 o
   1   8  15        1.23       -0.40      0.62 o
   2   8  15        0.94        0.04      0.61 o
   3   8  15        5.84        5.22      0.75 o
   4   8  15        0.21        0.37      0.66 o
   5   8  15        3.69        1.82      0.69 o
   6   8  15       16.35       16.99      1.56 o
   7   8  15        2.13        0.86      1.02 o
   8   8  15        0.02       -0.67      0.67 o
   2   9  15       14.68       14.02      1.03 o
   3   9  15        0.16        0.31      0.73 o
   4   9  15        8.90       11.46      0.99 o
   5   9  15        4.15        3.26      0.83 o
   6   9  15        0.66        0.22      0.78 o
   7   9  15        0.56        0.37      0.79 o
   4  10  15        8.66       10.71      1.05 o
   5  10  15        5.12        4.02      1.12 o
   6  10  15        0.61        1.05      0.91 o
  -2  -5  16        8.46        8.08      1.05 o
  -1  -5  16        8.86       10.75      1.12 o
   0  -5  16        3.99        3.14      0.88 o
   1  -5  16       15.75       17.18      1.20 o
  -3  -4  16        0.00        0.48      0.84 o
  -2  -4  16        4.25        5.08      0.93 o
  -1  -4  16        4.12        3.79      0.97 o
   0  -4  16       13.54       12.02      1.13 o
   1  -4  16        2.17        1.63      0.72 o
   2  -4  16        1.50        2.46      0.73 o
   3  -4  16        1.87        3.39      0.82 o
  -4  -3  16        1.51        4.30      1.29 o
  -3  -3  16        1.48        1.41      0.81 o
  -2  -3  16        2.13        1.48      0.75 o
  -1  -3  16        9.45       11.09      1.26 o
   0  -3  16        0.86        0.91      0.85 o
   1  -3  16        9.01       10.47      0.93 o
   2  -3  16       21.28       24.01      1.27 o
   3  -3  16        0.03        0.26      0.63 o
   4  -3  16        9.77       10.60      1.01 o
  -4  -2  16        2.65        4.45      1.34 o
  -3  -2  16        4.51        5.88      0.95 o
  -2  -2  16        0.22        0.72      0.63 o
  -1  -2  16        0.13        0.37      0.68 o
   0  -2  16        1.40        1.88      0.71 o
   1  -2  16        2.05        2.20      0.86 o
   2  -2  16       11.65       11.42      0.94 o
   3  -2  16        0.00        0.14      0.62 o
   4  -2  16       26.54       32.79      1.40 o
   5  -2  16        1.43        1.87      0.72 o
  -4  -1  16       14.57       13.90      1.64 o
  -3  -1  16       12.19       17.80      1.69 o
  -2  -1  16       20.36       24.22      1.24 o
  -1  -1  16        8.61        5.98      0.74 o
   0  -1  16        6.99        9.04      0.76 o
   1  -1  16       51.92       53.38      1.76 o
   2  -1  16       19.83       22.96      1.89 o
   3  -1  16       23.43       27.46      1.24 o
   4  -1  16       14.91       14.98      1.05 o
   5  -1  16       25.17       26.42      1.32 o
   6  -1  16        1.48        0.46      0.75 o
  -4   0  16        4.64        3.64      1.49 o
  -3   0  16        4.52        5.71      1.44 o
  -2   0  16        7.68        7.21      1.23 o
  -1   0  16        1.77        2.34      0.71 o
   0   0  16        2.27        2.38      0.73 o
   1   0  16        1.42        0.66      0.61 o
   2   0  16       59.50       64.41      1.67 o
   3   0  16       36.63       36.63      1.28 o
   4   0  16        3.65        2.93      0.65 o
   5   0  16        5.34        5.33      0.81 o
   6   0  16        1.97        2.31      0.75 o
  -4   1  16        0.42        0.00      0.87 o
  -3   1  16       16.28       20.93      1.36 o
  -2   1  16        0.40       -0.41      0.66 o
  -1   1  16        6.38        7.15      0.82 o
   0   1  16        2.66        2.66      0.71 o
   1   1  16        0.52        0.49      0.48 o
   2   1  16        0.06        0.38      0.47 o
   3   1  16        1.05        1.78      0.55 o
   4   1  16        0.15       -0.51      0.52 o
   5   1  16       39.94       45.54      2.01 o
   6   1  16       10.26       12.50      1.00 o
   7   1  16       24.18       28.39      1.50 o
  -3   2  16        0.00        0.92      0.75 o
  -2   2  16       11.54       10.66      0.97 o
  -1   2  16        0.52        0.55      0.64 o
   0   2  16       17.33       17.93      1.02 o
   1   2  16       93.93       83.94      1.79 o
   2   2  16        6.92        9.80      0.72 o
   3   2  16       29.82       30.29      1.55 o
   4   2  16        3.18        3.59      0.61 o
   5   2  16        0.17        1.14      0.59 o
   6   2  16       33.82       34.58      1.24 o
   7   2  16       15.03       16.05      1.11 o
  -3   3  16        1.86        3.24      0.85 o
  -2   3  16        7.76        9.36      0.94 o
  -1   3  16        6.53        7.51      0.87 o
   0   3  16        0.66        0.82      0.62 o
   1   3  16       17.71       18.53      0.98 o
   2   3  16       27.81       21.49      1.22 o
   3   3  16       87.13       84.13      1.63 o
   4   3  16       57.87       63.37      1.43 o
   5   3  16       17.12       18.56      1.04 o
   6   3  16        0.06       -0.22      0.56 o
   7   3  16        0.01       -0.56      0.56 o
   8   3  16        2.43        1.24      0.73 o
  -2   4  16        1.82        3.29      0.78 o
  -1   4  16        0.00       -0.35      0.64 o
   0   4  16        0.06       -0.10      0.61 o
   1   4  16        2.18        4.23      0.65 o
   2   4  16        5.91        5.18      0.75 o
   3   4  16        3.89        2.21      0.66 o
   4   4  16        3.27        2.53      0.59 o
   5   4  16        7.02        7.89      0.72 o
   6   4  16       50.00       54.45      2.07 o
   7   4  16        3.60        3.09      0.77 o
   8   4  16        2.25        0.62      0.72 o
  -2   5  16        0.59        0.22      0.79 o
  -1   5  16        0.11        0.17      0.68 o
   0   5  16        7.33       10.74      0.88 o
   1   5  16        0.09        0.09      0.63 o
   2   5  16        2.64        2.93      0.63 o
   3   5  16        1.31        1.04      0.64 o
   4   5  16       11.35       12.13      0.92 o
   5   5  16        5.26        5.98      0.76 o
   6   5  16        0.35        0.17      0.59 o
   7   5  16       16.69       18.23      1.17 o
   8   5  16        0.05       -0.58      0.72 o
  -1   6  16        2.42        4.29      0.88 o
   0   6  16        0.05        0.39      0.65 o
   1   6  16        0.21       -0.15      0.64 o
   2   6  16        0.26        0.22      0.61 o
   3   6  16        0.27        1.10      0.64 o
   4   6  16       29.33       33.05      1.34 o
   5   6  16        9.81        9.11      0.87 o
   6   6  16       34.98       34.75      1.37 o
   7   6  16        8.10        5.39      0.91 o
   8   6  16        0.68       -0.64      0.64 o
   0   7  16        0.45        0.47      0.71 o
   1   7  16        1.41        1.94      0.72 o
   2   7  16        0.00        0.34      0.77 o
   3   7  16        3.00        2.54      0.69 o
   4   7  16        0.49        0.24      0.72 o
   5   7  16        0.27        0.66      0.70 o
   6   7  16       13.53       11.41      0.97 o
   7   7  16        1.77        3.31      0.92 o
   8   7  16        7.23        8.58      1.03 o
   1   8  16        5.82        6.53      1.30 o
   2   8  16       12.71       14.39      1.06 o
   3   8  16        3.00        1.78      0.92 o
   4   8  16        2.29        1.26      0.78 o
   5   8  16        0.10       -0.69      0.69 o
   6   8  16        3.23        2.52      0.77 o
   7   8  16        0.02       -0.79      0.79 o
   3   9  16        0.21       -0.80      1.93 o
   4   9  16        2.81        1.64      1.01 o
   5   9  16        0.19        0.31      0.84 o
   6   9  16        2.07        1.74      0.91 o
  -1  -4  17        0.35        1.31      0.80 o
   0  -4  17        2.77        2.02      0.99 o
   1  -4  17       26.09       28.16      1.69 o
  -2  -3  17        0.89        1.23      0.80 o
  -1  -3  17        7.36        8.77      1.10 o
   0  -3  17        0.10        0.22      1.19 o
   1  -3  17        2.58        2.32      1.06 o
   2  -3  17        8.41        6.62      1.14 o
   3  -3  17       12.55       13.25      1.18 o
  -2  -2  17        1.21        2.82      0.97 o
  -1  -2  17        4.80        7.95      1.15 o
   0  -2  17        2.35        3.17      0.92 o
   1  -2  17        2.00        4.20      1.05 o
   2  -2  17        0.23        0.46      0.82 o
   3  -2  17        2.22        1.49      1.06 o
   4  -2  17        9.80        8.21      0.94 o
  -3  -1  17       13.74       18.47      1.77 o
  -2  -1  17       10.97       11.45      1.23 o
  -1  -1  17        3.92        3.35      1.49 o
   0  -1  17        2.48        0.62      0.80 o
   1  -1  17        3.09        2.54      0.87 o
   2  -1  17        1.52        2.58      0.98 o
   3  -1  17       13.43       15.31      1.07 o
   4  -1  17        6.63        5.76      0.84 o
   5  -1  17        0.84        1.91      0.75 o
  -3   0  17        7.02        6.21      1.51 o
  -2   0  17        3.44        2.87      0.93 o
  -1   0  17        9.48        9.59      1.02 o
   0   0  17        0.96        1.81      0.71 o
   1   0  17       13.25       12.32      1.18 o
   2   0  17        4.50        3.28      0.78 o
   3   0  17       11.29       11.70      1.04 o
   4   0  17        1.56        1.88      0.74 o
   5   0  17       38.10       45.77      2.62 o
   6   0  17        0.02        4.98      2.25 o
  -2   1  17        0.41       -0.68      0.84 o
  -1   1  17        8.14        7.02      0.98 o
   0   1  17       10.34       10.23      0.91 o
   1   1  17        0.09        0.02      0.60 o
   2   1  17        2.84        2.53      0.72 o
   3   1  17       35.27       36.23      1.52 o
   4   1  17       15.38       17.77      1.10 o
   5   1  17       10.16       11.57      0.93 o
   6   1  17       22.23       22.77      1.28 o
  -2   2  17        3.29        3.26      0.97 o
  -1   2  17       45.07       52.78      1.92 o
   0   2  17        1.05        0.20      0.65 o
   1   2  17        0.53        1.74      0.66 o
   2   2  17        0.31       -0.06      0.57 o
   3   2  17       21.48       19.32      1.16 o
   4   2  17        0.33        1.27      0.62 o
   5   2  17        3.46        1.95      0.69 o
   6   2  17        0.39        0.50      0.58 o
  -2   3  17        3.95        7.17      1.03 o
  -1   3  17        7.09        7.76      0.97 o
   0   3  17       60.92       65.86      2.03 o
   1   3  17        6.26        7.34      0.91 o
   2   3  17        2.89        3.76      0.70 o
   3   3  17       10.30       12.94      0.92 o
   4   3  17        5.11        2.03      0.75 o
   5   3  17        1.21        2.50      0.71 o
   6   3  17        1.40        0.97      0.65 o
   7   3  17       15.04       16.98      1.63 o
  -1   4  17        5.06        5.97      0.95 o
   0   4  17        0.01        0.57      0.71 o
   1   4  17       31.24       33.65      1.49 o
   2   4  17       53.09       54.75      1.81 o
   3   4  17        0.81        1.68      0.66 o
   4   4  17       10.66       11.08      0.89 o
   5   4  17        3.04        2.44      0.78 o
   6   4  17        2.15        0.99      0.72 o
   7   4  17       12.72       11.57      0.96 o
   0   5  17       10.22       12.17      1.07 o
   1   5  17       16.01       17.64      1.18 o
   2   5  17        0.14       -0.50      0.68 o
   3   5  17        5.09        4.62      0.77 o
   4   5  17        9.44       12.09      0.96 o
   5   5  17        0.19       -0.19      0.64 o
   6   5  17       12.79       12.45      1.16 o
   7   5  17        0.04        0.10      0.73 o
   0   6  17        0.72        2.43      1.39 o
   1   6  17        5.33        6.20      0.93 o
   2   6  17       11.68       13.86      1.13 o
   3   6  17        0.29       -0.68      0.68 o
   4   6  17        0.55        0.65      0.69 o
   5   6  17        1.44        1.55      0.70 o
   6   6  17        0.29       -0.65      0.65 o
   7   6  17        1.39        1.69      0.84 o
   2   7  17       13.42       18.28      1.23 o
   3   7  17        4.71        3.83      1.04 o
   4   7  17        2.37        2.77      0.89 o
   5   7  17        0.46       -0.05      0.74 o
   6   7  17       13.77       16.52      1.12 o
   4   8  17       13.86       13.80      1.26 o
   5   8  17        0.18       -0.65      1.58 o
   0  -2  18       20.83       24.81      1.86 o
   1  -2  18       14.00       14.79      1.53 o
   2  -2  18        0.89        3.21      2.73 o
  -1  -1  18        1.51        4.00      0.97 o
   0  -1  18        0.02        0.12      0.83 o
   1  -1  18        4.95        5.84      1.15 o
   2  -1  18       16.01       15.60      1.52 o
   3  -1  18       48.96       55.00      2.80 o
  -1   0  18        0.56        1.67      1.06 o
   0   0  18       11.11       14.19      1.30 o
   1   0  18        0.04        1.43      0.85 o
   2   0  18        0.50        2.48      1.00 o
   3   0  18        2.96        2.37      1.12 o
   4   0  18       44.56       45.14      1.88 o
  -1   1  18        3.32        6.02      1.05 o
   0   1  18        0.00        0.92      0.95 o
   1   1  18        2.15        2.70      0.88 o
   2   1  18       11.82       12.95      1.13 o
   3   1  18       14.83       15.28      1.16 o
   4   1  18        0.21        0.02      0.83 o
   5   1  18        1.23        1.70      0.85 o
  -1   2  18        1.72        1.57      0.92 o
   0   2  18        4.25        4.51      1.00 o
   1   2  18        5.22        6.03      0.86 o
   2   2  18       12.97       14.11      1.13 o
   3   2  18        5.25        4.52      0.82 o
   4   2  18        2.24        2.96      0.85 o
   5   2  18       77.48       76.17      2.53 o
   0   3  18       10.22       10.07      1.86 o
   1   3  18        1.90        2.02      0.79 o
   2   3  18        2.51        3.49      0.69 o
   3   3  18        1.38        1.22      0.73 o
   4   3  18        0.75        0.23      0.71 o
   5   3  18       29.98       28.76      1.49 o
   0   4  18        6.90       11.15      1.27 o
   1   4  18       22.89       24.36      1.45 o
   2   4  18        7.59        6.60      0.97 o
   3   4  18        0.26        0.66      0.65 o
   4   4  18        4.86        4.86      0.88 o
   5   4  18        0.01        0.51      0.78 o
   6   4  18       19.07       19.11      2.72 o
   1   5  18        2.70        4.65      1.01 o
   2   5  18        0.06       -0.75      0.76 o
   3   5  18        0.56       -0.47      0.73 o
   4   5  18        0.43        0.66      0.69 o
   5   5  18        5.85        5.36      0.92 o
   3   6  18        3.28        3.66      0.95 o
   4   6  18        0.07       -0.57      0.78 o
   5   6  18        0.30        0.30      0.71 o
 
